# Supplementary material for: Epigenetic mechanisms linking atherosclerosis to ischemic stroke: insights from DNA methylation and transcriptome integration
Source: Front Genet. 2025 Jun 18;16:1567951. doi: 10.3389/fgene.2025.1567951 (PMC12213582; doi:10.3389/fgene.2025.1567951)
Supplement: Supplementary file 1 [file Table2.xlsx]

## Sheet: S2a
List of DMPs in Aortic Atherosclerotic Lesion Samples vs. Control Samples
ID	p value	status	Gene Name
cg00000109	3.87e-07	hypermethylated	FNDC3B
cg00003287	5.8e-07	hypomethylated	TNNT2
cg00007420	2.45e-07	hypermethylated	FAXC
cg00012638	3.87e-07	hypermethylated	KCNK17
cg00014118	3.87e-08	hypermethylated	CFAP74
cg00018198	1.55e-07	hypermethylated	CEP68
cg00025357	1.29e-08	hypomethylated	PADI3
cg00027729	1.29e-08	hypermethylated	ITGAM
cg00028013	9.03e-08	hypermethylated	LOXL1
cg00029246	9.03e-08	hypomethylated	PTN
cg00035969	1.55e-07	hypomethylated	RAP1A
cg00036871	5.8e-07	hypermethylated	INHA
cg00037013	8.64e-07	hypomethylated	WNT6
cg00038167	1.55e-07	hypermethylated	PNPLA6
cg00041575	3.87e-07	hypomethylated	C11orf21
cg00044665	1.29e-08	hypermethylated	CDH5
cg00044729	8.64e-07	hypermethylated	ENTHD1
cg00047287	5.8e-07	hypermethylated	CPT1B
cg00051483	3.87e-07	hypomethylated	GIMAP7
cg00052385	1.55e-07	hypermethylated	ST3GAL1
cg00076555	8.64e-07	hypermethylated	APEH
cg00088464	1.55e-07	hypermethylated	GP9
cg00094585	2.45e-07	hypermethylated	SLC1A7
cg00105102	3.87e-07	hypermethylated	PAQR6
cg00108715	9.03e-08	hypermethylated	NT5DC2
cg00109703	3.87e-07	hypomethylated	MAFB
cg00112798	8.64e-07	hypermethylated	JPH3
cg00119314	5.8e-07	hypermethylated	RSAD1
cg00120505	8.64e-07	hypermethylated	RIC1
cg00124004	9.03e-08	hypermethylated	CPNE3
cg00128482	2.45e-07	hypermethylated	PI15
cg00138926	1.29e-08	hypermethylated	KCNF1
cg00144673	1.29e-08	hypermethylated	MCCD1
cg00148892	9.03e-08	hypermethylated	GATA6
cg00149061	2.58e-08	hypermethylated	UGT2A3
cg00153306	1.55e-07	hypomethylated	TMIE
cg00157016	5.16e-08	hypermethylated	PFN4
cg00162806	3.87e-07	hypermethylated	VENTX
cg00163089	8.64e-07	hypermethylated	EDEM3
cg00165394	8.64e-07	hypermethylated	SPTBN5
cg00168032	5.16e-08	hypermethylated	RAPGEF2
cg00168118	3.87e-07	hypermethylated	GSE1
cg00172849	3.87e-07	hypermethylated	COL11A1
cg00178119	2.45e-07	hypomethylated	RIMS2
cg00185066	1.29e-08	hypermethylated	SPRY2
cg00187327	2.45e-07	hypermethylated	MN1
cg00188654	8.64e-07	hypermethylated	DNASE1
cg00188704	5.16e-08	hypermethylated	HOXA2
cg00197058	1.29e-08	hypermethylated	TBX4
cg00199759	8.64e-07	hypermethylated	ZNF596
cg00205756	9.03e-08	hypermethylated	RBFOX1
cg00207352	1.55e-07	hypermethylated	PLXNB1
cg00207833	1.55e-07	hypermethylated	NIPA1
cg00218945	5.8e-07	hypermethylated	ARFGAP3
cg00223792	2.58e-08	hypermethylated	BTC
cg00234321	3.87e-07	hypermethylated	KLF15
cg00238249	8.64e-07	hypermethylated	SDHAF4
cg00238818	2.58e-08	hypermethylated	PRR7
cg00240880	8.64e-07	hypermethylated	CCN5
cg00252615	5.16e-08	hypermethylated	GABRB2
cg00253681	1.29e-08	hypermethylated	ART4
cg00256231	8.64e-07	hypomethylated	TBC1D16
cg00267142	8.64e-07	hypermethylated	RPS6KA2
cg00273068	5.8e-07	hypomethylated	EMILIN3
cg00273449	1.29e-08	hypermethylated	M1AP
cg00282953	8.64e-07	hypermethylated	ARL10
cg00296903	2.45e-07	hypermethylated	CDK20
cg00298065	8.64e-07	hypermethylated	ZNF274
cg00302340	5.8e-07	hypermethylated	SLC8B1
cg00304959	5.8e-07	hypermethylated	LMNA
cg00318947	5.16e-08	hypermethylated	HOXA3
cg00320094	5.16e-08	hypermethylated	WLS
cg00324128	2.58e-08	hypermethylated	CSRNP3
cg00328729	9.03e-08	hypermethylated	PRDM11
cg00338631	3.87e-07	hypermethylated	PROS1
cg00338996	2.45e-07	hypermethylated	SLC35C1
cg00341042	5.8e-07	hypermethylated	ATRNL1
cg00341060	5.16e-08	hypermethylated	SLC45A1
cg00341387	9.03e-08	hypermethylated	C18orf25
cg00350914	5.8e-07	hypermethylated	KLF12
cg00352913	1.29e-08	hypermethylated	KCNAB2
cg00358609	1.55e-07	hypermethylated	EPS8L1
cg00361017	8.64e-07	hypomethylated	PDE10A
cg00364304	2.45e-07	hypermethylated	MAF
cg00365945	5.16e-08	hypermethylated	SLC2A4RG
cg00369658	8.64e-07	hypermethylated	SERPING1
cg00375581	3.87e-07	hypermethylated	COL6A2
cg00379720	8.64e-07	hypermethylated	ZNF728
cg00386007	1.55e-07	hypermethylated	LRRC18
cg00388154	5.8e-07	hypomethylated	CALML4
cg00397575	3.87e-07	hypermethylated	RASL12
cg00398764	5.8e-07	hypomethylated	MEIS2
cg00401471	8.64e-07	hypermethylated	C19orf33
cg00401972	5.16e-08	hypermethylated	CDH5
cg00408678	1.55e-07	hypermethylated	PI16
cg00409434	2.45e-07	hypermethylated	EPAS1
cg00415057	1.55e-07	hypermethylated	SLC7A6OS
cg00422578	2.45e-07	hypomethylated	TRIM29
cg00424169	2.58e-08	hypermethylated	TEX26
cg00428179	5.8e-07	hypermethylated	ZNF438
cg00429862	2.45e-07	hypermethylated	MYOCD
cg00433866	8.64e-07	hypermethylated	MOG
cg00438026	2.45e-07	hypermethylated	ATP6V1G2
cg00438946	2.58e-08	hypomethylated	SMIM29
cg00441434	9.03e-08	hypomethylated	DPYSL2
cg00447769	2.45e-07	hypermethylated	C3orf62
cg00448868	9.03e-08	hypermethylated	DYNC1LI2
cg00449482	3.87e-07	hypermethylated	EPN1
cg00453938	1.55e-07	hypomethylated	MAFB
cg00456326	9.03e-08	hypermethylated	OSR1
cg00468125	3.87e-07	hypomethylated	STK32C
cg00479240	3.87e-07	hypermethylated	JCAD
cg00479912	5.8e-07	hypermethylated	MAF
cg00480381	2.58e-08	hypermethylated	RBFOX1
cg00484122	3.87e-07	hypermethylated	PUM2
cg00491021	1.29e-08	hypermethylated	PLAT
cg00492741	2.58e-08	hypermethylated	CBFA2T3
cg00498305	3.87e-07	hypermethylated	SLC18A2
cg00499837	1.29e-08	hypermethylated	NECTIN1
cg00501467	5.8e-07	hypermethylated	PHACTR1
cg00503321	5.16e-08	hypomethylated	PLSCR3
cg00506343	2.45e-07	hypomethylated	HOXC6
cg00514241	1.55e-07	hypermethylated	MN1
cg00516678	1.55e-07	hypermethylated	AQP1
cg00516966	9.03e-08	hypermethylated	ALDH3A1
cg00518941	2.45e-07	hypermethylated	EPAS1
cg00519063	1.55e-07	hypermethylated	GCLM
cg00522588	1.55e-07	hypermethylated	KMT2D
cg00525496	5.8e-07	hypermethylated	NEDD9
cg00532936	3.87e-07	hypermethylated	SLC1A7
cg00534343	5.16e-08	hypermethylated	NAT10
cg00537673	2.58e-08	hypermethylated	SRF
cg00549758	1.81e-07	hypermethylated	BPIFB3
cg00569447	8.64e-07	hypermethylated	ISL1
cg00570906	1.55e-07	hypermethylated	HLA-DPA1
cg00571819	9.03e-08	hypermethylated	FUBP3
cg00577167	8.64e-07	hypermethylated	ALDOB
cg00577560	2.45e-07	hypermethylated	KAZN
cg00578437	8.64e-07	hypomethylated	MAPK1
cg00586700	3.87e-07	hypomethylated	FCGRT
cg00594952	8.64e-07	hypermethylated	RIMS3
cg00596222	8.64e-07	hypomethylated	ADRA2C
cg00617292	2.58e-08	hypermethylated	TNXB
cg00631327	1.29e-08	hypermethylated	CSMD1
cg00636527	2.58e-08	hypermethylated	GRK6
cg00637144	5.16e-08	hypermethylated	DHRS12
cg00638021	9.03e-08	hypermethylated	COL1A1
cg00647165	9.03e-08	hypermethylated	WIZ
cg00649480	2.45e-07	hypomethylated	IRX1
cg00653790	8.64e-07	hypermethylated	LINGO1
cg00658007	2.45e-07	hypomethylated	RD3
cg00658151	2.45e-07	hypermethylated	SDC3
cg00661320	1.29e-08	hypomethylated	SPOCK2
cg00661347	2.45e-07	hypomethylated	COL13A1
cg00665650	8.64e-07	hypomethylated	PAIP2
cg00667048	5.16e-08	hypermethylated	MORN1
cg00677334	8.64e-07	hypermethylated	CDH1
cg00686915	8.64e-07	hypomethylated	ZNF789
cg00689010	1.29e-08	hypermethylated	COPA
cg00689651	3.87e-07	hypomethylated	LYL1
cg00690554	9.03e-08	hypermethylated	ZFYVE21
cg00691123	2.58e-08	hypermethylated	VGLL4
cg00691830	8.64e-07	hypermethylated	MEIS2
cg00707881	5.8e-07	hypermethylated	CIPC
cg00713275	5.16e-08	hypermethylated	ALDOA
cg00713400	1.29e-08	hypermethylated	RAPGEF5
cg00741986	2.58e-08	hypomethylated	TNIP2
cg00743788	2.45e-07	hypomethylated	MAPK12
cg00748958	5.8e-07	hypermethylated	LRRC37B
cg00753248	5.16e-08	hypomethylated	NR2F2
cg00755588	2.58e-08	hypermethylated	AJM1
cg00762738	2.58e-08	hypermethylated	SLC41A1
cg00767000	3.87e-07	hypermethylated	ZCCHC14
cg00770158	5.8e-07	hypermethylated	ARHGEF3
cg00771553	9.03e-08	hypermethylated	VANGL1
cg00779565	1.55e-07	hypermethylated	ACTRT2
cg00780845	8.64e-07	hypermethylated	MINAR1
cg00781795	5.16e-08	hypermethylated	NEDD4L
cg00790970	8.64e-07	hypermethylated	BMP8A
cg00792751	9.03e-08	hypermethylated	TP53I11
cg00796963	2.45e-07	hypermethylated	CEP162
cg00797058	1.29e-08	hypermethylated	GATA3
cg00821483	9.03e-08	hypomethylated	MSI2
cg00829091	2.45e-07	hypermethylated	CAPN10
cg00830419	3.87e-07	hypermethylated	SDC1
cg00830420	8.64e-07	hypermethylated	NTF3
cg00855685	9.03e-08	hypermethylated	SEMA5A
cg00857921	5.16e-08	hypomethylated	TGFBR3
cg00862588	9.03e-08	hypomethylated	HLA-DMB
cg00863378	9.03e-08	hypermethylated	BBS2
cg00864691	3.87e-07	hypermethylated	ZDHHC7
cg00866870	8.64e-07	hypermethylated	DLD
cg00870837	3.87e-07	hypermethylated	C1QTNF8
cg00872256	1.55e-07	hypermethylated	NUP42
cg00874032	1.29e-08	hypomethylated	ARL8B
cg00875989	3.87e-07	hypermethylated	SKOR2
cg00876267	8.64e-07	hypomethylated	AGPAT2
cg00885918	3.87e-07	hypermethylated	MYLK2
cg00894103	5.8e-07	hypermethylated	ALPK3
cg00895132	5.16e-08	hypermethylated	NUP210
cg00896182	5.16e-08	hypomethylated	CDKN3
cg00897799	5.8e-07	hypermethylated	ESD
cg00899400	5.16e-08	hypermethylated	HOXA3
cg00900642	1.29e-08	hypermethylated	DNLZ
cg00903584	5.8e-07	hypomethylated	PTPN7
cg00905220	2.45e-07	hypermethylated	ABR
cg00907198	3.87e-07	hypermethylated	ARHGEF26
cg00910616	9.03e-08	hypermethylated	KCNQ4
cg00916255	5.8e-07	hypomethylated	PRRX1
cg00920572	2.45e-07	hypermethylated	HOXC12
cg00921973	1.55e-07	hypermethylated	DPM2
cg00922378	5.8e-07	hypomethylated	GPR132
cg00922841	2.45e-07	hypermethylated	SPRR1A
cg00930606	1.29e-08	hypermethylated	PATZ1
cg00933411	3.87e-07	hypermethylated	DLC1
cg00939627	9.03e-08	hypermethylated	PPL
cg00940502	3.87e-07	hypomethylated	RNF125
cg00940560	3.87e-07	hypermethylated	MBOAT4
cg00947744	5.8e-07	hypermethylated	LMF2
cg00953399	1.29e-08	hypermethylated	TRAPPC3L
cg00954382	1.29e-08	hypermethylated	NPY2R
cg00954878	2.45e-07	hypermethylated	OSR1
cg00955686	2.58e-08	hypermethylated	TRAPPC3
cg00955780	5.8e-07	hypermethylated	SLC2A14
cg00958451	1.55e-07	hypermethylated	ANKDD1A
cg00963786	3.87e-07	hypermethylated	WWP2
cg00968267	5.8e-07	hypermethylated	KLF5
cg00968640	5.16e-08	hypermethylated	HMCN1
cg00969271	3.87e-07	hypermethylated	ORM2
cg00970757	9.03e-08	hypermethylated	FOXP1
cg00971695	1.55e-07	hypomethylated	PLEKHG3
cg00974578	1.29e-08	hypermethylated	PHACTR2
cg00980060	2.45e-07	hypomethylated	KAZN
cg00987246	2.58e-08	hypermethylated	RBM26
cg00988350	1.29e-08	hypomethylated	GALE
cg00993881	9.03e-08	hypermethylated	DAAM1
cg00994250	9.03e-08	hypermethylated	PLEKHG1
cg00996764	1.55e-07	hypermethylated	KLK2
cg01015401	3.87e-07	hypomethylated	JADE1
cg01018477	8.64e-07	hypomethylated	NKX2-5
cg01020079	2.45e-07	hypermethylated	TMPRSS12
cg01025233	8.64e-07	hypomethylated	FOXD1
cg01027532	2.58e-08	hypermethylated	HOXA3
cg01030886	8.64e-07	hypermethylated	MSRB3
cg01034396	8.64e-07	hypermethylated	SMAD9
cg01035170	9.03e-08	hypermethylated	C5orf49
cg01037523	2.45e-07	hypermethylated	RTP4
cg01041239	5.8e-07	hypermethylated	LDLRAD4
cg01046507	3.09e-07	hypermethylated	ERFE
cg01047613	9.03e-08	hypermethylated	EFCAB8
cg01051583	3.87e-07	hypermethylated	LGMN
cg01055824	2.58e-08	hypermethylated	CCDC88C
cg01058584	5.8e-07	hypermethylated	MRPS14
cg01062113	1.55e-07	hypermethylated	PANX1
cg01062504	4e-07	hypermethylated	C10orf71
cg01064725	2.58e-08	hypermethylated	PIK3C2B
cg01068808	1.55e-07	hypermethylated	COLGALT2
cg01068906	3.87e-07	hypermethylated	NOD2
cg01076495	2.45e-07	hypomethylated	ECM1
cg01080368	5.16e-08	hypermethylated	TMEM163
cg01093854	2.45e-07	hypermethylated	TET1
cg01097663	1.55e-07	hypermethylated	LRFN5
cg01104306	8.64e-07	hypermethylated	RRM1
cg01105356	2.45e-07	hypermethylated	DEXI
cg01106989	1.55e-07	hypermethylated	GSTA4
cg01111006	5.16e-08	hypermethylated	ERVFRD-1
cg01111520	2.45e-07	hypermethylated	SNTA1
cg01112778	5.8e-07	hypermethylated	PPP2R2B
cg01116568	5.8e-07	hypomethylated	AMPD3
cg01124420	9.03e-08	hypermethylated	EDAR
cg01132064	1.55e-07	hypomethylated	DGKZ
cg01132443	1.55e-07	hypermethylated	MFSD11
cg01133779	1.55e-07	hypermethylated	OXNAD1
cg01137471	3.87e-07	hypomethylated	DMRT1
cg01141812	8.64e-07	hypermethylated	CLVS2
cg01143068	2.58e-08	hypermethylated	STARD9
cg01147714	8.64e-07	hypermethylated	RAPGEF4
cg01165661	8.64e-07	hypermethylated	USP19
cg01169610	2.45e-07	hypermethylated	INPP4A
cg01171786	8.64e-07	hypermethylated	DYSF
cg01172150	8.64e-07	hypermethylated	ZNF629
cg01174264	2.58e-08	hypomethylated	ANTXR2
cg01178040	5.16e-08	hypermethylated	TNXB
cg01189926	1.55e-07	hypermethylated	MYLK4
cg01197831	1.29e-08	hypermethylated	FBP2
cg01201802	5.16e-08	hypermethylated	JCAD
cg01203113	3.87e-07	hypermethylated	DNASE1
cg01203550	9.03e-08	hypermethylated	MYH7
cg01213231	8.64e-07	hypermethylated	ITGA5
cg01214458	5.8e-07	hypermethylated	MN1
cg01217984	5.8e-07	hypermethylated	HOXA2
cg01221746	1.55e-07	hypermethylated	TNRC18
cg01234610	8.64e-07	hypermethylated	WFIKKN2
cg01235820	3.87e-07	hypermethylated	SRXN1
cg01240931	5.16e-08	hypermethylated	APC
cg01246622	2.58e-08	hypomethylated	HABP2
cg01251835	8.64e-07	hypomethylated	SCARF2
cg01255894	1.55e-07	hypomethylated	GATA3
cg01258997	8.64e-07	hypermethylated	FERMT2
cg01259126	1.55e-07	hypermethylated	GAS2L1
cg01267165	5.8e-07	hypermethylated	LITAF
cg01277890	2.58e-08	hypermethylated	PROB1
cg01278291	1.29e-08	hypomethylated	DOK3
cg01279219	3.87e-07	hypermethylated	FAM72A
cg01281175	3.87e-07	hypermethylated	HRH2
cg01284438	5.16e-08	hypermethylated	CPLX2
cg01287088	3.87e-07	hypermethylated	PFN3
cg01287592	5.8e-07	hypomethylated	DENND3
cg01287730	2.45e-07	hypermethylated	EDAR
cg01288904	2.58e-08	hypermethylated	MRPS28
cg01291088	5.8e-07	hypermethylated	ACD
cg01291336	1.55e-07	hypermethylated	SMARCD3
cg01293179	2.45e-07	hypomethylated	HOXD8
cg01298991	9.03e-08	hypermethylated	SDC1
cg01301660	8.64e-07	hypermethylated	STARD4
cg01304710	8.64e-07	hypermethylated	ADRA2C
cg01306688	1.55e-07	hypermethylated	HCAR1
cg01307684	9.03e-08	hypermethylated	ANTXR2
cg01309726	6.32e-07	hypermethylated	MARVELD1
cg01311181	9.03e-08	hypomethylated	PARVG
cg01311222	1.55e-07	hypermethylated	HEG1
cg01314488	5.8e-07	hypermethylated	INPP4B
cg01318557	5.16e-08	hypomethylated	LAT2
cg01319323	2.58e-08	hypermethylated	SH3GLB2
cg01322405	3.87e-07	hypermethylated	GET1
cg01323274	8.64e-07	hypermethylated	CNEP1R1
cg01325465	5.16e-08	hypermethylated	FAM92B
cg01328473	3.87e-07	hypermethylated	PXDN
cg01328500	8.64e-07	hypomethylated	IQCG
cg01329153	2.45e-07	hypermethylated	SLC45A1
cg01336996	2.45e-07	hypermethylated	TCF15
cg01348086	8.64e-07	hypomethylated	RGS14
cg01350330	1.55e-07	hypermethylated	UNKL
cg01351327	2.58e-08	hypermethylated	SPERT
cg01351425	1.55e-07	hypermethylated	IGF2
cg01353448	5.16e-08	hypermethylated	PPP1R17
cg01355757	1.29e-08	hypermethylated	TET3
cg01357713	2.45e-07	hypermethylated	PRKAG3
cg01361263	3.87e-07	hypermethylated	FLNB
cg01370449	5.8e-07	hypermethylated	HOXA5
cg01384290	1.29e-08	hypermethylated	MECOM
cg01385327	2.58e-08	hypomethylated	FGFR2
cg01389386	2.58e-08	hypermethylated	ST3GAL2
cg01394884	1.55e-07	hypermethylated	TLR3
cg01405445	3.87e-07	hypermethylated	HSPB6
cg01407447	5.8e-07	hypermethylated	KCTD12
cg01408363	5.8e-07	hypermethylated	NCOR2
cg01413548	1.55e-07	hypermethylated	TMEM170B
cg01414882	9.03e-08	hypomethylated	HOXA7
cg01415344	2.45e-07	hypermethylated	SART1
cg01419713	9.03e-08	hypermethylated	PLAT
cg01422249	1.81e-07	hypermethylated	SEPTIN8
cg01423389	5.16e-08	hypermethylated	SLC2A2
cg01426903	2.45e-07	hypermethylated	ADAM33
cg01427471	1.55e-07	hypermethylated	B3GAT1
cg01429391	7.74e-08	hypermethylated	MYH7
cg01432692	3.87e-07	hypomethylated	SIPA1L2
cg01433654	3.87e-07	hypermethylated	ARL15
cg01437515	1.81e-07	hypomethylated	TNFRSF4
cg01438090	4.9e-07	hypermethylated	MPPED2
cg01448881	5.16e-08	hypermethylated	ATP1A2
cg01450807	5.16e-08	hypermethylated	KLF5
cg01453281	5.8e-07	hypomethylated	POU3F3
cg01475577	2.45e-07	hypermethylated	SMO
cg01481000	8.64e-07	hypomethylated	AK2
cg01485157	8.64e-07	hypermethylated	VASN
cg01485549	5.8e-07	hypermethylated	FTO
cg01486558	2.45e-07	hypermethylated	TRAK1
cg01498829	1.55e-07	hypermethylated	DEGS2
cg01502811	1.29e-08	hypermethylated	ZNF423
cg01503348	1.29e-08	hypermethylated	SVEP1
cg01505111	3.87e-07	hypermethylated	HDDC2
cg01509427	1.55e-07	hypermethylated	CCZ1B
cg01510990	2.45e-07	hypermethylated	CDYL
cg01511480	5.16e-08	hypomethylated	LTBR
cg01515060	8.64e-07	hypermethylated	SENP6
cg01524853	5.8e-07	hypermethylated	HOXC4
cg01533106	2.45e-07	hypermethylated	ZNF707
cg01535838	5.8e-07	hypermethylated	CAMTA1
cg01541347	9.03e-08	hypermethylated	FOXK1
cg01542384	5.8e-07	hypomethylated	GNAI2
cg01544405	3.87e-07	hypermethylated	PHF2
cg01546857	5.8e-07	hypermethylated	C14orf132
cg01547915	5.8e-07	hypermethylated	SRSF7
cg01552035	5.8e-07	hypermethylated	FABP7
cg01552504	2.45e-07	hypermethylated	TENT4B
cg01554451	8.64e-07	hypermethylated	GLIPR1
cg01556275	5.8e-07	hypermethylated	JUN
cg01565130	9.03e-08	hypermethylated	MPZL1
cg01566404	1.55e-07	hypermethylated	ETNK2
cg01569083	3.87e-07	hypomethylated	TNF
cg01591240	1.29e-08	hypermethylated	H3.Y
cg01593673	5.8e-07	hypermethylated	HOXB3
cg01595325	9.03e-08	hypermethylated	HS3ST4
cg01601760	3.87e-07	hypermethylated	BSDC1
cg01604401	5.8e-07	hypermethylated	BLCAP
cg01608001	5.16e-08	hypermethylated	ANKH
cg01619490	8.64e-07	hypermethylated	HMGN1
cg01620165	8.64e-07	hypermethylated	DTX1
cg01631497	1.55e-07	hypomethylated	NRP2
cg01633093	3.87e-07	hypermethylated	GALNT15
cg01634664	5.8e-07	hypermethylated	DGLUCY
cg01636184	5.8e-07	hypomethylated	ST5
cg01637169	5.8e-07	hypomethylated	NUP210
cg01637289	3.87e-07	hypermethylated	CXCR5
cg01641620	1.29e-08	hypermethylated	PANX2
cg01644731	2.45e-07	hypermethylated	CTDSP2
cg01651284	3.87e-07	hypermethylated	CHRNA9
cg01654627	3.87e-07	hypermethylated	AP1M2
cg01657005	1.55e-07	hypomethylated	TMEM247
cg01659632	9.03e-08	hypermethylated	PLAGL1
cg01667493	2.58e-08	hypermethylated	CUX1
cg01667634	2.45e-07	hypermethylated	EHMT2
cg01673674	5.16e-08	hypomethylated	GDF6
cg01674585	3.87e-07	hypomethylated	SIRPA
cg01675238	8.64e-07	hypomethylated	JMJD7
cg01678309	8.64e-07	hypermethylated	CORO2B
cg01686177	5.16e-08	hypermethylated	SP4
cg01695406	8.64e-07	hypermethylated	TMEM190
cg01699740	3.87e-07	hypermethylated	GRAMD1B
cg01700683	2.58e-08	hypermethylated	RAB8B
cg01702225	1.55e-07	hypermethylated	EGFR
cg01703736	2.45e-07	hypermethylated	RHOB
cg01706698	1.29e-08	hypermethylated	CETP
cg01709689	1.55e-07	hypermethylated	MICALL2
cg01712700	1.55e-07	hypermethylated	GPR35
cg01714756	5.8e-07	hypermethylated	SERPINA6
cg01720337	1.55e-07	hypermethylated	CNTN6
cg01727408	2.58e-08	hypermethylated	GSE1
cg01734240	1.55e-07	hypermethylated	NANOG
cg01738164	5.16e-08	hypomethylated	FOXN3
cg01739167	3.87e-07	hypomethylated	CHRNE
cg01751181	5.16e-08	hypermethylated	OPCML
cg01752978	5.8e-07	hypermethylated	POLR3H
cg01755336	5.8e-07	hypermethylated	WDR20
cg01756421	5.8e-07	hypermethylated	NRN1L
cg01759835	1.55e-07	hypermethylated	RIN3
cg01760189	1.55e-07	hypermethylated	ACACA
cg01763916	3.87e-07	hypomethylated	SMAP2
cg01766737	5.16e-08	hypomethylated	CENPM
cg01769243	1.55e-07	hypermethylated	GFAP
cg01772439	9.03e-08	hypomethylated	ARHGEF37
cg01775612	1.55e-07	hypermethylated	TGFB1I1
cg01776045	3.87e-07	hypermethylated	TG
cg01777812	3.87e-07	hypermethylated	TIGD2
cg01782154	8.64e-07	hypermethylated	VEZF1
cg01786466	5.16e-08	hypermethylated	MPP4
cg01789499	1.29e-08	hypermethylated	PRDM8
cg01791648	2.58e-08	hypermethylated	SENP7
cg01794929	5.8e-07	hypermethylated	SELENOM
cg01802593	5.8e-07	hypermethylated	ST8SIA1
cg01802713	5.8e-07	hypermethylated	ZBTB47
cg01804429	8.64e-07	hypermethylated	YTHDC1
cg01809170	8.64e-07	hypermethylated	WWC2
cg01812894	8.64e-07	hypermethylated	ALDH1A1
cg01814495	5.8e-07	hypermethylated	CDIPT
cg01815263	5.16e-08	hypomethylated	EDEM1
cg01817009	1.55e-07	hypermethylated	LCAT
cg01821452	7.74e-07	hypermethylated	LRIG3
cg01824625	1.55e-07	hypermethylated	EPHA3
cg01827248	2.45e-07	hypermethylated	NKD1
cg01828111	2.45e-07	hypermethylated	NDE1
cg01835620	5.8e-07	hypermethylated	CHRNE
cg01837492	3.87e-07	hypermethylated	KIF23
cg01848457	2.58e-08	hypermethylated	EID3
cg01864825	3.87e-07	hypermethylated	OTULINL
cg01874562	5.8e-07	hypermethylated	COMP
cg01885832	5.16e-08	hypermethylated	IGF2BP1
cg01885839	2.45e-07	hypermethylated	NREP
cg01889893	5.8e-07	hypermethylated	ERRFI1
cg01890858	1.29e-08	hypermethylated	IRX1
cg01910478	1.55e-07	hypermethylated	TGFB3
cg01912455	5.8e-07	hypermethylated	SMARCB1
cg01931028	8.64e-07	hypermethylated	MAEA
cg01931414	8.64e-07	hypermethylated	NAT10
cg01940708	5.8e-07	hypermethylated	RAB11FIP4
cg01942423	8.64e-07	hypermethylated	IER5L
cg01942646	2.58e-08	hypermethylated	NR0B2
cg01942776	3.87e-07	hypermethylated	G2E3
cg01943447	5.8e-07	hypermethylated	KIAA1614
cg01944288	8.64e-07	hypermethylated	NTNG2
cg01947906	3.87e-07	hypermethylated	OST4
cg01947936	2.45e-07	hypermethylated	RAPSN
cg01948367	9.03e-08	hypermethylated	FAM172A
cg01955153	8.64e-07	hypomethylated	CYLD
cg01956154	1.55e-07	hypermethylated	ASB2
cg01958086	3.87e-07	hypermethylated	MEIS2
cg01964852	1.29e-08	hypermethylated	HOXA2
cg01971181	5.16e-08	hypermethylated	MFSD1
cg01971363	1.29e-08	hypermethylated	SLC4A2
cg01972843	3.87e-07	hypermethylated	ADA2
cg01979352	2.58e-08	hypomethylated	RGS16
cg01982533	8.64e-07	hypermethylated	AXIN2
cg01984854	1.55e-07	hypermethylated	COX4I1
cg01989521	3.87e-07	hypermethylated	CDC42BPB
cg01991752	2.45e-07	hypomethylated	BEGAIN
cg02000808	3.87e-07	hypermethylated	HOXA3
cg02006134	1.55e-07	hypomethylated	ADAP1
cg02007567	1.29e-08	hypermethylated	TVP23A
cg02008818	8.64e-07	hypermethylated	EIF5A2
cg02011981	1.55e-07	hypermethylated	CTTN
cg02013018	9.03e-08	hypermethylated	WDR66
cg02015823	8.64e-07	hypermethylated	NKD1
cg02019942	9.03e-08	hypermethylated	ABTB1
cg02026498	2.45e-07	hypomethylated	GNG8
cg02034887	8.64e-07	hypermethylated	SLC15A2
cg02045493	1.81e-07	hypermethylated	ANO6
cg02048890	8.64e-07	hypermethylated	FHOD3
cg02049833	8.64e-07	hypermethylated	NPAS2
cg02050917	1.55e-07	hypermethylated	SKI
cg02055607	2.58e-08	hypermethylated	ARAP3
cg02056098	2.58e-08	hypermethylated	SCN9A
cg02059082	5.8e-07	hypermethylated	ZNF513
cg02064267	2.58e-08	hypomethylated	DUSP5
cg02065790	4e-07	hypermethylated	PPFIBP1
cg02067239	1.55e-07	hypermethylated	HS3ST2
cg02067771	5.16e-08	hypomethylated	KCP
cg02073775	8.64e-07	hypermethylated	MAP1B
cg02077068	5.8e-07	hypermethylated	GPRC5B
cg02077216	5.8e-07	hypermethylated	PLK2
cg02078525	2.45e-07	hypermethylated	CDH5
cg02081065	1.55e-07	hypermethylated	LEAP2
cg02088785	1.55e-07	hypomethylated	STK24
cg02090805	9.03e-08	hypermethylated	PXDNL
cg02095498	2.58e-08	hypermethylated	GPR20
cg02104456	8.64e-07	hypermethylated	BTBD1
cg02108796	2.45e-07	hypermethylated	MOB2
cg02109484	2.58e-08	hypermethylated	M1AP
cg02115117	9.03e-08	hypermethylated	FAM228A
cg02118390	5.8e-07	hypermethylated	RPS6KA2
cg02131639	1.29e-08	hypomethylated	IL17RD
cg02133510	1.55e-07	hypermethylated	TNXB
cg02137183	1.29e-08	hypermethylated	AGK
cg02161011	1.29e-08	hypermethylated	AXIN2
cg02167055	3.87e-07	hypermethylated	CBFA2T3
cg02170525	3.87e-07	hypomethylated	CD8A
cg02172492	5.16e-08	hypermethylated	OSR1
cg02175033	5.16e-08	hypomethylated	SUSD6
cg02176078	7.74e-07	hypomethylated	MUC2
cg02177444	1.29e-08	hypermethylated	MREG
cg02179492	2.45e-07	hypermethylated	ANO1
cg02189888	5.16e-08	hypermethylated	IGFL4
cg02205073	2.45e-07	hypermethylated	SYT17
cg02208529	5.16e-08	hypermethylated	DBN1
cg02216731	9.03e-08	hypermethylated	MSLN
cg02223351	1.55e-07	hypermethylated	CDH5
cg02225720	5.8e-07	hypomethylated	HASPIN
cg02228403	1.29e-08	hypermethylated	VGLL4
cg02235497	3.87e-07	hypermethylated	ADAM12
cg02248486	5.16e-08	hypermethylated	HOXA5
cg02248565	1.55e-07	hypermethylated	ESD
cg02249657	8.64e-07	hypermethylated	PCDHGC5
cg02254407	8.64e-07	hypermethylated	PLEKHB1
cg02254574	5.8e-07	hypermethylated	ASIC2
cg02255484	2.45e-07	hypermethylated	FRS3
cg02258703	5.8e-07	hypermethylated	MOGAT3
cg02263144	9.67e-07	hypermethylated	KANK3
cg02274934	9.03e-08	hypermethylated	EPM2A
cg02286663	3.09e-07	hypermethylated	TFR2
cg02289752	8.64e-07	hypermethylated	ARHGEF10L
cg02298612	3.87e-07	hypermethylated	CHST6
cg02307239	8.64e-07	hypomethylated	SCRG1
cg02309752	5.16e-08	hypermethylated	DEFB136
cg02313434	5.8e-07	hypermethylated	NET1
cg02313986	3.87e-07	hypomethylated	KNSTRN
cg02315489	5.16e-08	hypermethylated	FAM228A
cg02315926	1.29e-08	hypomethylated	SUSD6
cg02325250	5.16e-08	hypomethylated	CSF2
cg02327997	8.64e-07	hypermethylated	ADAM12
cg02330106	8.64e-07	hypermethylated	MGMT
cg02330501	9.03e-08	hypermethylated	PRDM16
cg02331196	1.29e-08	hypermethylated	PKNOX2
cg02335656	2.58e-08	hypermethylated	ZNF423
cg02344784	1.55e-07	hypermethylated	NT5DC3
cg02347652	3.87e-07	hypermethylated	PSMD9
cg02352281	3.87e-07	hypomethylated	XCR1
cg02354452	8.64e-07	hypermethylated	LYPD3
cg02356218	2.45e-07	hypomethylated	OR8B8
cg02360175	1.29e-08	hypermethylated	GLYR1
cg02363202	3.87e-07	hypermethylated	STAC3
cg02363655	5.8e-07	hypermethylated	ZNF251
cg02364826	5.8e-07	hypermethylated	FEM1C
cg02365397	5.8e-07	hypermethylated	ANKRD63
cg02366262	3.87e-07	hypermethylated	SORL1
cg02366931	8.64e-07	hypermethylated	CMYA5
cg02369725	2.45e-07	hypermethylated	PDE11A
cg02370770	5.8e-07	hypermethylated	GLI3
cg02374107	5.16e-08	hypermethylated	ADCY9
cg02377544	9.03e-08	hypermethylated	MEIS2
cg02382666	8.64e-07	hypermethylated	CALD1
cg02386599	2.45e-07	hypermethylated	DAAM2
cg02387639	3.87e-07	hypermethylated	USP13
cg02387745	2.58e-08	hypermethylated	AFP
cg02388150	2.45e-07	hypermethylated	SFRP1
cg02397720	1.55e-07	hypomethylated	RAB17
cg02402882	5.16e-08	hypermethylated	GPBP1
cg02408252	1.55e-07	hypermethylated	TP53I11
cg02410867	2.58e-08	hypermethylated	TPM4
cg02411275	5.8e-07	hypermethylated	AJAP1
cg02417033	5.8e-07	hypermethylated	CLDN14
cg02420480	9.03e-08	hypomethylated	INHBA
cg02422603	8.64e-07	hypomethylated	RASA3
cg02423080	1.55e-07	hypomethylated	CSF1R
cg02424103	9.03e-08	hypermethylated	CCNL1
cg02424654	1.55e-07	hypomethylated	S100Z
cg02430039	1.55e-07	hypermethylated	TAC4
cg02432295	8.64e-07	hypermethylated	SH3PXD2A
cg02437766	2.58e-08	hypermethylated	ARL15
cg02438164	5.8e-07	hypermethylated	UBALD1
cg02439266	1.29e-08	hypermethylated	HOXA2
cg02443816	2.45e-07	hypermethylated	ARID5A
cg02447620	3.87e-07	hypermethylated	MAD2L1BP
cg02451670	8.64e-07	hypermethylated	DTL
cg02455392	1.55e-07	hypermethylated	SIPA1L2
cg02456552	1.55e-07	hypermethylated	FDX2
cg02473540	8.64e-07	hypermethylated	ZNF135
cg02476671	8.64e-07	hypermethylated	CFAP99
cg02481789	3.87e-07	hypermethylated	TUBG2
cg02484127	3.87e-07	hypermethylated	KIAA1257
cg02485345	5.16e-08	hypermethylated	SLC25A34
cg02491003	9.03e-08	hypermethylated	ARF4
cg02491017	5.16e-08	hypomethylated	HOXC4
cg02493205	9.03e-08	hypermethylated	TFG
cg02495767	1.55e-07	hypermethylated	CYP2W1
cg02503376	1.55e-07	hypermethylated	TNK1
cg02518546	5.8e-07	hypermethylated	REV1
cg02520399	3.87e-07	hypermethylated	PRAG1
cg02521428	9.03e-08	hypermethylated	LPP
cg02530222	5.16e-08	hypermethylated	FIBCD1
cg02546690	8.64e-07	hypermethylated	KCNC1
cg02564259	3.87e-07	hypermethylated	LCAT
cg02566391	1.29e-08	hypomethylated	IL12RB2
cg02567839	3.87e-07	hypermethylated	PLD5
cg02568531	1.55e-07	hypermethylated	PNPLA2
cg02576395	5.16e-08	hypermethylated	AHDC1
cg02578944	1.55e-07	hypermethylated	NKAPL
cg02580606	2.58e-08	hypermethylated	KRT33B
cg02586023	3.87e-07	hypermethylated	FILIP1
cg02589604	8.64e-07	hypermethylated	PXDN
cg02592062	8.64e-07	hypomethylated	HOMER3
cg02593958	1.55e-07	hypomethylated	MEGF11
cg02595823	5.8e-07	hypomethylated	SPOCK2
cg02596233	1.55e-07	hypermethylated	SMARCD3
cg02602550	1.29e-08	hypermethylated	IRX6
cg02605601	2.45e-07	hypermethylated	KLF6
cg02611848	5.8e-07	hypermethylated	M1AP
cg02619205	5.8e-07	hypermethylated	AKNA
cg02622835	8.64e-07	hypermethylated	TBC1D3G
cg02625590	5.8e-07	hypermethylated	TMEM91
cg02627455	1.29e-08	hypermethylated	HOXA3
cg02630218	8.64e-07	hypermethylated	B3GNTL1
cg02630819	2.58e-08	hypermethylated	FAM178B
cg02632362	1.55e-07	hypomethylated	EDARADD
cg02633229	1.29e-08	hypermethylated	KNSTRN
cg02637537	1.55e-07	hypermethylated	PDLIM2
cg02641539	1.29e-08	hypomethylated	DCSTAMP
cg02642565	8.64e-07	hypermethylated	CDIP1
cg02646787	3.87e-07	hypermethylated	CASTOR3
cg02652344	3.87e-07	hypermethylated	FBXW2
cg02655824	8.64e-07	hypermethylated	RPS6KA2
cg02657160	2.45e-07	hypermethylated	CPOX
cg02658214	2.45e-07	hypermethylated	SDR9C7
cg02661623	1.29e-08	hypermethylated	CDHR3
cg02662441	2.45e-07	hypermethylated	TRIM8
cg02669055	5.16e-08	hypermethylated	IDO2
cg02670343	1.29e-08	hypermethylated	EPS15
cg02672737	8.64e-07	hypermethylated	GRAMD2A
cg02675652	5.16e-08	hypermethylated	CSRNP2
cg02678482	5.16e-08	hypermethylated	BCL11A
cg02680566	5.8e-07	hypermethylated	OSR1
cg02683114	1.55e-07	hypermethylated	FAM228A
cg02692313	5.8e-07	hypermethylated	HLA-DPA1
cg02692938	5.16e-08	hypomethylated	CRISPLD1
cg02708705	5.8e-07	hypomethylated	UBALD2
cg02709032	5.16e-08	hypomethylated	LRP3
cg02716826	2.45e-07	hypomethylated	AQP3
cg02721394	3.87e-07	hypomethylated	ZDHHC19
cg02726291	2.45e-07	hypomethylated	GP9
cg02742281	9.03e-08	hypermethylated	PKMYT1
cg02744888	8.64e-07	hypermethylated	CORO2B
cg02747210	3.87e-07	hypermethylated	F10
cg02750065	3.87e-07	hypermethylated	C12orf49
cg02763671	2.45e-07	hypermethylated	RANBP1
cg02764250	5.16e-08	hypermethylated	SORBS1
cg02767093	8.64e-07	hypomethylated	STK24
cg02769104	2.58e-08	hypermethylated	TENT5B
cg02769951	8.64e-07	hypermethylated	TMEM200A
cg02771202	9.03e-08	hypermethylated	C1QTNF5
cg02772910	3.87e-07	hypermethylated	SELENOM
cg02774160	2.58e-08	hypermethylated	GGT1
cg02774439	5.8e-07	hypermethylated	HAND2
cg02786368	5.8e-07	hypermethylated	ORC2
cg02787989	1.29e-08	hypermethylated	GREB1
cg02794984	5.8e-07	hypermethylated	KCNH4
cg02799880	8.64e-07	hypermethylated	DOCK9
cg02803775	9.03e-08	hypermethylated	POLR3H
cg02821871	1.29e-08	hypermethylated	SPHK2
cg02837935	1.55e-07	hypermethylated	LMF1
cg02839351	1.55e-07	hypermethylated	HDGFL2
cg02843158	2.45e-07	hypermethylated	TK2
cg02848961	2.45e-07	hypermethylated	GPR37L1
cg02857325	1.29e-08	hypermethylated	FOXF1
cg02860797	8.64e-07	hypermethylated	OGG1
cg02865033	5.8e-07	hypermethylated	PYDC1
cg02868298	2.45e-07	hypermethylated	KCNJ16
cg02886528	5.16e-08	hypomethylated	HS6ST1
cg02888092	9.03e-08	hypermethylated	UBE2F
cg02897230	9.03e-08	hypomethylated	SCRG1
cg02899870	8.64e-07	hypermethylated	NECAB3
cg02907132	9.03e-08	hypermethylated	TNR
cg02911509	1.55e-07	hypomethylated	PARVG
cg02915381	1.55e-07	hypermethylated	COL11A2
cg02920176	3.87e-07	hypermethylated	KIAA0895
cg02920396	1.29e-08	hypermethylated	MRGPRF
cg02923831	9.03e-08	hypermethylated	C8orf86
cg02928885	3.87e-07	hypermethylated	GAD2
cg02931464	5.16e-08	hypomethylated	RNF34
cg02931685	2.45e-07	hypermethylated	ADGRL1
cg02933362	2.58e-08	hypomethylated	RFX8
cg02941385	2.58e-08	hypermethylated	ZFP36L1
cg02941697	8.64e-07	hypermethylated	ZNF713
cg02943456	2.45e-07	hypomethylated	DUSP26
cg02947125	2.45e-07	hypermethylated	ATP5MPL
cg02951514	5.16e-08	hypermethylated	SLA
cg02952625	1.29e-08	hypermethylated	PIP5K1C
cg02955114	3.87e-07	hypermethylated	ERC2
cg02961012	8.64e-07	hypermethylated	COL9A2
cg02964287	2.58e-08	hypermethylated	ATP2A1
cg02973057	5.8e-07	hypermethylated	SELENOM
cg02976539	2.58e-08	hypermethylated	SLC9A3R1
cg02979457	5.8e-07	hypermethylated	HOXA2
cg02979520	2.45e-07	hypermethylated	PLXNB1
cg02981163	1.55e-07	hypermethylated	ZNF423
cg02987635	3.87e-07	hypermethylated	LRMDA
cg02993722	5.16e-08	hypermethylated	THAP3
cg02998129	2.45e-07	hypermethylated	SLC4A1
cg03001333	5.8e-07	hypermethylated	PRKCZ
cg03005293	9.03e-08	hypermethylated	RORC
cg03014241	5.16e-08	hypermethylated	SOCS1
cg03015498	3.87e-07	hypermethylated	SFMBT2
cg03015672	3.87e-07	hypermethylated	ARHGAP12
cg03018679	1.29e-08	hypermethylated	CIT
cg03021802	8.64e-07	hypermethylated	DMTN
cg03022211	5.16e-08	hypermethylated	LIMS2
cg03032595	3.87e-07	hypermethylated	PDLIM7
cg03035849	5.8e-07	hypermethylated	BACH2
cg03037030	5.16e-08	hypomethylated	TNF
cg03043417	8.64e-07	hypomethylated	CD53
cg03052099	9.03e-08	hypermethylated	CTRL
cg03061518	5.16e-08	hypermethylated	CDK2AP1
cg03064626	3.87e-07	hypermethylated	XPO1
cg03068051	3.87e-07	hypermethylated	CACHD1
cg03069267	1.29e-08	hypermethylated	RAPGEF1
cg03069737	8.64e-07	hypermethylated	ALKBH4
cg03070977	5.8e-07	hypermethylated	CHRNA4
cg03071098	1.55e-07	hypermethylated	OSR1
cg03074946	1.29e-08	hypermethylated	PXN
cg03078972	5.16e-08	hypomethylated	SNAI1
cg03081478	2.45e-07	hypermethylated	GNA12
cg03096803	9.03e-08	hypermethylated	ST6GALNAC1
cg03100639	8.64e-07	hypermethylated	TGFB1I1
cg03106717	8.64e-07	hypermethylated	CLIC4
cg03110795	5.8e-07	hypermethylated	UNCX
cg03110921	1.55e-07	hypermethylated	DLG5
cg03111114	2.58e-08	hypermethylated	NDST1
cg03116182	5.16e-08	hypomethylated	LMO2
cg03120475	2.58e-08	hypermethylated	FAM171A1
cg03123979	5.8e-07	hypermethylated	SOX8
cg03131767	1.55e-07	hypermethylated	ABCB9
cg03133371	2.45e-07	hypomethylated	SFRP1
cg03134051	1.55e-07	hypermethylated	EXT1
cg03134147	5.8e-07	hypermethylated	OTUD3
cg03142039	9.03e-08	hypermethylated	CDON
cg03143849	8.64e-07	hypermethylated	CDKN1C
cg03144708	3.87e-07	hypomethylated	TNXB
cg03149058	8.64e-07	hypomethylated	IGSF21
cg03156547	9.03e-08	hypermethylated	CDH24
cg03157395	1.29e-08	hypermethylated	ABCG5
cg03163545	1.29e-08	hypomethylated	TMEM204
cg03167954	5.8e-07	hypermethylated	RASL10A
cg03176729	9.67e-07	hypermethylated	HTRA1
cg03179542	3.87e-07	hypomethylated	TTYH3
cg03191794	5.8e-07	hypermethylated	TMTC2
cg03192897	1.55e-07	hypermethylated	METTL11B
cg03195377	2.45e-07	hypermethylated	SLC45A4
cg03212674	2.58e-08	hypermethylated	CLK2
cg03213967	3.87e-07	hypermethylated	ZNF678
cg03217729	2.45e-07	hypermethylated	SOCS1
cg03217995	1.55e-07	hypomethylated	HOXA9
cg03220363	2.45e-07	hypermethylated	SLA
cg03221590	2.45e-07	hypermethylated	TMEM225
cg03226054	1.55e-07	hypermethylated	MUCL3
cg03229682	8.64e-07	hypomethylated	PC
cg03229767	8.64e-07	hypomethylated	ETV1
cg03232842	2.58e-08	hypermethylated	CETP
cg03234557	9.03e-08	hypomethylated	TSPAN5
cg03235179	3.87e-07	hypermethylated	ANKRD33B
cg03242666	9.03e-08	hypermethylated	PMP22
cg03245641	5.8e-07	hypermethylated	GPHA2
cg03252770	2.58e-08	hypomethylated	TMEM131L
cg03256780	2.45e-07	hypomethylated	SLC8A1
cg03261408	3.87e-07	hypermethylated	ITIH5
cg03263514	9.03e-08	hypomethylated	GP1BB
cg03265490	5.8e-07	hypermethylated	TCF23
cg03265564	8.64e-07	hypermethylated	PIK3CD
cg03280063	9.03e-08	hypermethylated	GAK
cg03286987	5.8e-07	hypermethylated	MYLK
cg03289906	2.45e-07	hypermethylated	PPP1R9A
cg03295107	8.64e-07	hypermethylated	RHEB
cg03302448	5.8e-07	hypermethylated	CELF2
cg03305955	5.8e-07	hypomethylated	HOXC6
cg03306615	1.55e-07	hypermethylated	ASCL2
cg03308399	2.58e-08	hypermethylated	HOXA2
cg03313447	3.87e-07	hypermethylated	CCDC97
cg03319695	5.8e-07	hypermethylated	CDH20
cg03321133	5.8e-07	hypomethylated	HOXD8
cg03321196	2.58e-08	hypermethylated	BICD1
cg03324464	5.8e-07	hypermethylated	NGF
cg03336706	2.45e-07	hypermethylated	TNR
cg03338924	1.29e-08	hypermethylated	PHACTR1
cg03339668	5.8e-07	hypermethylated	CIT
cg03347450	3.87e-07	hypermethylated	PPP1R1A
cg03353971	2.45e-07	hypermethylated	TMEM98
cg03359540	8.64e-07	hypermethylated	MYLK4
cg03376089	9.03e-08	hypomethylated	TOM1L2
cg03382306	8.64e-07	hypermethylated	DENND4A
cg03383006	2.45e-07	hypermethylated	GFAP
cg03389164	2.45e-07	hypermethylated	ASB2
cg03389701	8.64e-07	hypermethylated	DLEU7
cg03390207	5.16e-08	hypermethylated	CORO6
cg03401480	5.8e-07	hypermethylated	APCDD1L
cg03408904	8.64e-07	hypermethylated	CECR2
cg03413253	5.8e-07	hypermethylated	KLHL42
cg03417182	2.45e-07	hypermethylated	PDLIM1
cg03427298	5.8e-07	hypermethylated	TAFA4
cg03435439	1.29e-08	hypermethylated	PDE4B
cg03441770	1.29e-08	hypermethylated	PRDM8
cg03449398	2.45e-07	hypermethylated	SAMD9
cg03462322	5.8e-07	hypomethylated	MPG
cg03463818	5.8e-07	hypermethylated	TMEM67
cg03466103	5.8e-07	hypermethylated	SMOC2
cg03467405	9.03e-08	hypomethylated	PARVG
cg03476948	8.64e-07	hypermethylated	NRXN3
cg03477052	5.16e-08	hypermethylated	LINGO2
cg03477080	8.64e-07	hypomethylated	CCRL2
cg03478916	8.64e-07	hypermethylated	SORBS3
cg03480383	2.45e-07	hypomethylated	TCF25
cg03486832	8.64e-07	hypermethylated	KDM2B
cg03486991	2.58e-08	hypomethylated	CYP27C1
cg03493123	1.55e-07	hypermethylated	B4GALT7
cg03505501	3.87e-07	hypomethylated	CADM1
cg03515829	9.03e-08	hypomethylated	AKR1B15
cg03519157	1.55e-07	hypomethylated	DGKZ
cg03522150	8.64e-07	hypermethylated	C11orf49
cg03530364	5.8e-07	hypermethylated	TAFA1
cg03533590	2.58e-08	hypermethylated	PPP6R3
cg03537386	2.45e-07	hypomethylated	COL16A1
cg03546977	1.55e-07	hypermethylated	CMYA5
cg03550129	2.45e-07	hypermethylated	PXDN
cg03553246	3.87e-07	hypermethylated	SH3BP2
cg03555227	5.8e-07	hypermethylated	RANBP17
cg03562528	3.87e-07	hypermethylated	ASB2
cg03565281	5.8e-07	hypermethylated	MLN
cg03566787	5.8e-07	hypermethylated	CELF1
cg03569412	1.29e-08	hypermethylated	MBD3
cg03576805	5.8e-07	hypermethylated	MPHOSPH6
cg03584199	5.8e-07	hypomethylated	FASLG
cg03589001	1.55e-07	hypermethylated	MORF4L1
cg03590328	5.8e-07	hypomethylated	TTYH3
cg03595478	3.87e-07	hypermethylated	MAMSTR
cg03596877	8.64e-07	hypermethylated	PPP1R10
cg03604424	5.8e-07	hypomethylated	TRIO
cg03604463	5.16e-08	hypermethylated	ATXN7L1
cg03605284	2.45e-07	hypermethylated	PHOX2B
cg03605666	1.55e-07	hypermethylated	NFIC
cg03606646	3.87e-07	hypomethylated	GFOD1
cg03607729	1.55e-07	hypermethylated	LCMT1
cg03611618	8.64e-07	hypermethylated	TNXB
cg03615568	1.29e-08	hypomethylated	GUCY1A2
cg03624135	9.03e-08	hypomethylated	LAMP5
cg03625918	1.55e-07	hypermethylated	FEZF2
cg03629025	1.29e-08	hypermethylated	SAMD14
cg03630790	1.29e-08	hypermethylated	TGFBR2
cg03632357	1.55e-07	hypermethylated	PWWP2A
cg03634854	5.8e-07	hypomethylated	TMEM59L
cg03635171	2.58e-08	hypermethylated	IGFL2
cg03636880	8.64e-07	hypermethylated	HLA-DPA1
cg03641847	8.64e-07	hypermethylated	SUSD2
cg03644587	1.29e-08	hypermethylated	TNXB
cg03645865	1.29e-08	hypermethylated	ITPRID1
cg03645984	8.64e-07	hypermethylated	SSC5D
cg03649589	1.29e-08	hypermethylated	CSGALNACT1
cg03649796	2.58e-08	hypermethylated	UBE4B
cg03650946	1.55e-07	hypermethylated	HOXA3
cg03655701	8.64e-07	hypermethylated	NCMAP
cg03656137	1.55e-07	hypermethylated	FILIP1L
cg03658003	1.29e-08	hypomethylated	SIAH1
cg03661817	9.03e-08	hypermethylated	KIFC3
cg03662459	5.16e-08	hypermethylated	IL11RA
cg03665785	5.16e-08	hypermethylated	C22orf31
cg03669367	1.55e-07	hypermethylated	CYP2W1
cg03670393	8.64e-07	hypermethylated	PRDM8
cg03671597	9.03e-08	hypermethylated	SEZ6
cg03671700	5.16e-08	hypermethylated	CDH8
cg03676298	1.29e-08	hypermethylated	MAP4
cg03687650	5.8e-07	hypermethylated	OSBPL5
cg03689129	1.29e-08	hypomethylated	GATA5
cg03700279	1.29e-08	hypermethylated	PREPL
cg03705396	3.87e-07	hypermethylated	MAP6D1
cg03724896	3.87e-07	hypermethylated	IRX1
cg03748603	1.55e-07	hypermethylated	GADD45B
cg03752628	8.64e-07	hypermethylated	PTGFRN
cg03754074	8.64e-07	hypermethylated	TMEM214
cg03756645	2.58e-08	hypermethylated	ADD2
cg03763508	1.29e-08	hypermethylated	HOXA2
cg03771840	5.8e-07	hypermethylated	TRIM15
cg03774704	5.8e-07	hypermethylated	ZNF808
cg03776060	5.8e-07	hypermethylated	AIF1L
cg03776935	5.8e-07	hypermethylated	MFSD14C
cg03793270	8.64e-07	hypermethylated	NOX4
cg03797906	1.55e-07	hypermethylated	TRIL
cg03805757	5.8e-07	hypermethylated	IST1
cg03832697	9.03e-08	hypermethylated	TMCO5A
cg03834023	2.58e-08	hypermethylated	PREB
cg03844121	5.16e-08	hypomethylated	ZFPM1
cg03851965	3.87e-07	hypermethylated	CCND2
cg03852144	2.45e-07	hypomethylated	GLRX
cg03875996	1.55e-07	hypermethylated	RXFP1
cg03879823	2.58e-08	hypermethylated	PHACTR1
cg03894068	8.64e-07	hypermethylated	NAA20
cg03894990	3.87e-07	hypomethylated	SPATS1
cg03906014	8.64e-07	hypermethylated	MUC6
cg03910363	1.55e-07	hypermethylated	IGSF9B
cg03937290	5.8e-07	hypomethylated	WASF2
cg03942871	1.29e-08	hypermethylated	LRRC17
cg03943605	5.8e-07	hypermethylated	DUPD1
cg03946012	5.8e-07	hypermethylated	PRSS54
cg03950476	3.87e-07	hypermethylated	TUT4
cg03955589	8.64e-07	hypomethylated	B4GALNT4
cg03962200	3.87e-07	hypermethylated	INPP5J
cg03970032	5.8e-07	hypermethylated	SLC25A34
cg03973191	8.64e-07	hypermethylated	KIAA1324L
cg03980226	8.64e-07	hypermethylated	C15orf39
cg03985801	3.87e-07	hypermethylated	LGR6
cg03999872	5.16e-08	hypomethylated	STMN3
cg04002608	3.87e-07	hypermethylated	SLC25A48
cg04004558	8.64e-07	hypermethylated	SOCS1
cg04004561	5.16e-08	hypermethylated	PMCH
cg04007726	1.55e-07	hypermethylated	PPIF
cg04010423	9.03e-08	hypermethylated	SLC46A1
cg04011829	1.55e-07	hypermethylated	SLCO4A1
cg04011940	8.64e-07	hypermethylated	COL25A1
cg04015433	3.87e-07	hypermethylated	ERI1
cg04017276	3.87e-07	hypomethylated	PARVG
cg04037236	2.45e-07	hypermethylated	OR1D5
cg04044188	2.58e-08	hypermethylated	PDSS1
cg04046364	1.55e-07	hypomethylated	AVIL
cg04046629	2.58e-08	hypermethylated	CD6
cg04047472	5.8e-07	hypermethylated	CRAMP1
cg04048339	3.87e-07	hypermethylated	MCCD1
cg04055345	5.8e-07	hypermethylated	ABLIM1
cg04063345	5.8e-07	hypermethylated	ESR1
cg04067517	9.03e-08	hypermethylated	GCFC2
cg04070140	5.16e-08	hypermethylated	CRCP
cg04073934	5.16e-08	hypermethylated	RGS12
cg04075024	2.58e-08	hypermethylated	PPP1CA
cg04078163	8.64e-07	hypermethylated	TMEM262
cg04080005	1.29e-08	hypermethylated	ABR
cg04082512	1.55e-07	hypermethylated	GSE1
cg04086834	5.16e-08	hypermethylated	SMAP1
cg04089901	1.55e-07	hypermethylated	COL28A1
cg04093645	9.03e-08	hypermethylated	FBN2
cg04097724	5.8e-07	hypermethylated	ZNF648
cg04100956	5.8e-07	hypomethylated	ABCA4
cg04101806	5.16e-08	hypermethylated	AFF3
cg04110902	1.55e-07	hypermethylated	RUNX2
cg04111789	1.29e-08	hypomethylated	CCND3
cg04112102	8.64e-07	hypermethylated	SLC39A10
cg04112471	5.8e-07	hypermethylated	SPSB4
cg04121415	1.55e-07	hypermethylated	SLC22A14
cg04125273	8.64e-07	hypermethylated	ZG16
cg04127998	1.55e-07	hypermethylated	IFT43
cg04139007	9.03e-08	hypermethylated	FAM91A1
cg04144611	5.8e-07	hypomethylated	CCSAP
cg04149978	5.16e-08	hypermethylated	CASZ1
cg04159302	8.64e-07	hypermethylated	SMIM3
cg04164584	1.55e-07	hypermethylated	DHRS13
cg04177132	8.64e-07	hypermethylated	PSD4
cg04180462	2.45e-07	hypermethylated	ACAT1
cg04181214	8.64e-07	hypomethylated	SLC45A4
cg04192393	2.45e-07	hypermethylated	CA12
cg04194821	8.64e-07	hypermethylated	EGLN3
cg04197749	5.8e-07	hypermethylated	AGBL3
cg04198323	1.55e-07	hypermethylated	GORASP2
cg04199354	1.55e-07	hypermethylated	PLXNC1
cg04200627	1.29e-08	hypermethylated	PREX2
cg04202002	9.03e-08	hypermethylated	TEX51
cg04206967	5.16e-08	hypermethylated	TRHR
cg04215238	5.8e-07	hypermethylated	COL17A1
cg04216073	2.45e-07	hypermethylated	FBN2
cg04218745	5.16e-08	hypermethylated	COX4I1
cg04218760	1.29e-08	hypermethylated	TMEM72
cg04225551	8.64e-07	hypermethylated	GRHL2
cg04228042	1.29e-08	hypermethylated	ART4
cg04228468	1.29e-08	hypermethylated	SLITRK3
cg04237429	8.64e-07	hypomethylated	C22orf34
cg04243822	3.87e-07	hypermethylated	C1QTNF1
cg04246305	5.8e-07	hypermethylated	ZC2HC1C
cg04248373	1.29e-08	hypermethylated	SORBS1
cg04249191	1.55e-07	hypermethylated	TENT5B
cg04250451	2.45e-07	hypermethylated	RUNX3
cg04252592	5.16e-08	hypermethylated	GLIS2
cg04253011	8.64e-07	hypermethylated	PLEKHG2
cg04256470	1.29e-08	hypermethylated	CORT
cg04258926	1.55e-07	hypomethylated	TNXB
cg04266474	3.87e-07	hypermethylated	KIAA0895
cg04269043	3.87e-07	hypermethylated	LOC388282
cg04272052	3.87e-07	hypermethylated	ZSCAN21
cg04276953	1.29e-08	hypermethylated	PAX7
cg04277056	8.64e-07	hypermethylated	S100B
cg04279689	8.64e-07	hypermethylated	FOXC2
cg04282029	2.45e-07	hypermethylated	SV2A
cg04284192	8.64e-07	hypomethylated	KCNH2
cg04289036	8.64e-07	hypermethylated	C1orf210
cg04289208	3.87e-07	hypermethylated	LGR6
cg04300159	8.64e-07	hypermethylated	UBB
cg04302194	2.58e-08	hypomethylated	IRX1
cg04304509	9.03e-08	hypermethylated	GALNT2
cg04313565	2.45e-07	hypermethylated	XYLT1
cg04314978	8.64e-07	hypomethylated	TRAF6
cg04320316	1.55e-07	hypermethylated	MEOX1
cg04323925	1.55e-07	hypomethylated	PPP2R2D
cg04326091	9.03e-08	hypermethylated	ANK3
cg04337944	5.16e-08	hypermethylated	FBLN1
cg04342110	8.64e-07	hypermethylated	RYR1
cg04351734	9.03e-08	hypermethylated	HOXA3
cg04359418	3.87e-07	hypermethylated	KAT6B
cg04359558	5.16e-08	hypermethylated	LOC400499
cg04361556	8.64e-07	hypermethylated	TRABD2A
cg04365123	2.45e-07	hypomethylated	GDF6
cg04366300	5.8e-07	hypermethylated	PKNOX2
cg04368843	9.03e-08	hypermethylated	ADAM33
cg04380653	3.87e-07	hypermethylated	ASCL2
cg04382063	2.45e-07	hypermethylated	TCP11
cg04383849	6.32e-07	hypermethylated	JPH3
cg04388901	3.87e-07	hypermethylated	MAP4
cg04400533	5.8e-07	hypomethylated	ETV5
cg04404381	2.45e-07	hypomethylated	SHANK2
cg04409509	9.03e-08	hypermethylated	PXDN
cg04410987	9.03e-08	hypermethylated	CTTN
cg04411342	5.8e-07	hypermethylated	BFSP2
cg04411841	8.64e-07	hypomethylated	ZNF319
cg04417773	5.16e-08	hypomethylated	ZMIZ1
cg04433051	3.87e-07	hypomethylated	ANKRD40
cg04434147	5.16e-08	hypermethylated	CBLC
cg04436755	3.87e-07	hypermethylated	LOXL1
cg04438229	2.58e-08	hypomethylated	TRABD
cg04439215	2.45e-07	hypermethylated	KCTD4
cg04445427	9.03e-08	hypermethylated	LRRC6
cg04451448	1.29e-08	hypermethylated	ZNF718
cg04452785	5.16e-08	hypermethylated	GP9
cg04456219	9.03e-08	hypomethylated	AHR
cg04456238	3.87e-07	hypermethylated	WT1
cg04461334	2.45e-07	hypermethylated	MAP4K3
cg04466898	3.87e-07	hypomethylated	SIPA1
cg04472592	3.87e-07	hypomethylated	KRT80
cg04476846	8.64e-07	hypermethylated	HOMER1
cg04481096	5.8e-07	hypermethylated	HOXA2
cg04481212	8.64e-07	hypermethylated	BDNF
cg04482712	5.16e-08	hypermethylated	SLC9A3R1
cg04486648	5.8e-07	hypermethylated	DOCK7
cg04486886	8.64e-07	hypomethylated	ACTBL2
cg04492086	5.16e-08	hypermethylated	ERRFI1
cg04493169	8.64e-07	hypermethylated	TAX1BP1
cg04494051	8.64e-07	hypermethylated	CLCF1
cg04496895	1.29e-08	hypermethylated	SVIL
cg04497889	9.03e-08	hypermethylated	TADA2B
cg04499646	9.03e-08	hypermethylated	EYA4
cg04506114	2.45e-07	hypermethylated	AXDND1
cg04508701	3.87e-07	hypomethylated	OLIG3
cg04523603	8.64e-07	hypermethylated	TP73
cg04528554	5.8e-07	hypermethylated	CACTIN
cg04536922	3.87e-07	hypermethylated	FAM13A
cg04537050	8.64e-07	hypermethylated	ZSCAN10
cg04552292	3.87e-07	hypermethylated	CSAD
cg04556393	9.03e-08	hypermethylated	ADCY10
cg04558424	3.87e-07	hypermethylated	GINS2
cg04558553	8.64e-07	hypermethylated	UGT2B7
cg04558658	8.64e-07	hypermethylated	ITGA2B
cg04564000	5.8e-07	hypermethylated	ZBTB20
cg04566826	2.58e-08	hypermethylated	KCTD15
cg04573398	2.45e-07	hypermethylated	CCDC81
cg04574152	1.29e-08	hypermethylated	ANO2
cg04577212	2.45e-07	hypomethylated	COL16A1
cg04585669	5.16e-08	hypermethylated	VGLL4
cg04589649	1.55e-07	hypermethylated	EHD3
cg04590036	9.03e-08	hypermethylated	DROSHA
cg04601228	2.45e-07	hypermethylated	GALNT17
cg04605681	5.8e-07	hypomethylated	SH3TC1
cg04609635	2.58e-08	hypermethylated	FAM228A
cg04610235	5.16e-08	hypermethylated	MTMR4
cg04614483	5.8e-07	hypermethylated	CCDC97
cg04616793	7.74e-07	hypomethylated	METTL22
cg04623297	1.55e-07	hypermethylated	RFX8
cg04639304	3.87e-07	hypermethylated	SCYL1
cg04650899	5.8e-07	hypermethylated	SAMD14
cg04657468	4.9e-07	hypermethylated	ARID5B
cg04661709	1.55e-07	hypomethylated	DAB2IP
cg04664126	5.16e-08	hypermethylated	ZBED9
cg04676799	9.03e-08	hypermethylated	CDO1
cg04678916	3.87e-07	hypomethylated	EML6
cg04685962	9.03e-08	hypermethylated	NKD1
cg04686354	8.64e-07	hypomethylated	GGA3
cg04688330	8.64e-07	hypomethylated	SH3PXD2A
cg04693787	5.8e-07	hypermethylated	STK19
cg04694991	2.45e-07	hypermethylated	SORBS1
cg04695796	1.55e-07	hypermethylated	CAMK1
cg04699199	8.64e-07	hypomethylated	CSNK1A1L
cg04702314	9.03e-08	hypermethylated	AP3M1
cg04705952	9.03e-08	hypermethylated	IGSF8
cg04708391	1.55e-07	hypermethylated	CEP44
cg04716021	5.16e-08	hypermethylated	PPIF
cg04722391	3.87e-07	hypomethylated	PTN
cg04732324	9.03e-08	hypermethylated	CPT1A
cg04743872	8.64e-07	hypermethylated	PID1
cg04747007	1.55e-07	hypermethylated	MCOLN1
cg04755386	2.45e-07	hypermethylated	EDAR
cg04758026	5.8e-07	hypermethylated	NMI
cg04763156	1.55e-07	hypermethylated	JPH3
cg04765483	3.87e-07	hypermethylated	B3GAT1
cg04772575	2.45e-07	hypomethylated	ABCB9
cg04774505	8.64e-07	hypermethylated	CPNE6
cg04775232	3.87e-07	hypermethylated	PRC1
cg04779597	3.87e-07	hypermethylated	SELENOT
cg04789475	3.87e-07	hypermethylated	TLR3
cg04789663	3.87e-07	hypermethylated	STX2
cg04800788	2.45e-07	hypermethylated	GRAMD1B
cg04803153	5.8e-07	hypermethylated	ZNF790
cg04813119	5.16e-08	hypermethylated	SEC14L1
cg04821942	2.58e-08	hypermethylated	DOCK9
cg04828580	5.16e-08	hypermethylated	FGFBP3
cg04829143	5.16e-08	hypermethylated	JCAD
cg04834966	5.8e-07	hypermethylated	RAVER2
cg04835284	3.87e-07	hypermethylated	SEC31B
cg04835811	2.45e-07	hypomethylated	SCRG1
cg04840702	1.29e-08	hypomethylated	SCRG1
cg04842352	4.9e-07	hypomethylated	ZNF423
cg04842790	1.29e-08	hypermethylated	IQSEC1
cg04852339	8.64e-07	hypermethylated	TANC1
cg04859102	5.16e-08	hypomethylated	LTA
cg04863892	1.55e-07	hypermethylated	HOXA5
cg04872675	8.64e-07	hypermethylated	TMEM119
cg04877910	2.58e-08	hypomethylated	VAMP8
cg04883026	2.45e-07	hypomethylated	SPTBN2
cg04893119	5.16e-08	hypermethylated	PI15
cg04899446	5.8e-07	hypermethylated	CASZ1
cg04917446	9.03e-08	hypermethylated	HOXB9
cg04920032	2.58e-08	hypermethylated	BCDIN3D
cg04920385	8.64e-07	hypermethylated	ZCCHC24
cg04920630	8.64e-07	hypermethylated	SEC61A1
cg04939326	8.64e-07	hypermethylated	FAM168A
cg04942251	5.16e-08	hypermethylated	RCOR2
cg04943586	9.03e-08	hypomethylated	RFX4
cg04945076	3.87e-07	hypermethylated	RIMBP2
cg04946274	1.55e-07	hypermethylated	CYP27C1
cg04948194	1.29e-08	hypermethylated	MIS18BP1
cg04952622	5.16e-08	hypermethylated	LPP
cg04953238	9.03e-08	hypermethylated	FMNL2
cg04956511	9.03e-08	hypomethylated	PTPN6
cg04969203	1.29e-08	hypermethylated	SLC4A11
cg04969921	9.03e-08	hypomethylated	WDFY1
cg04972513	2.45e-07	hypomethylated	FAM171A2
cg04984709	2.45e-07	hypermethylated	PDE8B
cg04984852	5.16e-08	hypermethylated	BRSK2
cg04985661	5.16e-08	hypermethylated	PHACTR1
cg04987857	2.58e-08	hypermethylated	FRS2
cg04991214	8.64e-07	hypermethylated	NIT1
cg04999691	1.55e-07	hypermethylated	ZBED6CL
cg05005968	5.16e-08	hypermethylated	ZMYND11
cg05006384	9.03e-08	hypermethylated	SYNE3
cg05025556	2.45e-07	hypermethylated	PRR3
cg05027597	8.64e-07	hypomethylated	MEIS3
cg05027973	8.64e-07	hypermethylated	CYFIP2
cg05038582	9.03e-08	hypermethylated	C10orf90
cg05046020	5.8e-07	hypomethylated	CD1D
cg05061886	5.8e-07	hypermethylated	MN1
cg05063895	5.8e-07	hypomethylated	SLC9A3R2
cg05064489	2.45e-07	hypermethylated	SEC31B
cg05068202	3.87e-07	hypermethylated	ASCL2
cg05068951	2.58e-08	hypomethylated	CLMN
cg05074709	5.16e-08	hypermethylated	TGFBR2
cg05075579	5.16e-08	hypomethylated	SORL1
cg05076221	5.16e-08	hypermethylated	HOXA5
cg05081497	2.45e-07	hypermethylated	RASSF2
cg05092353	5.8e-07	hypermethylated	F10
cg05096756	3.87e-07	hypermethylated	LRRC18
cg05098381	9.03e-08	hypermethylated	FOXP1
cg05099288	2.45e-07	hypomethylated	CD164
cg05103581	5.8e-07	hypermethylated	PGPEP1L
cg05109569	2.58e-08	hypermethylated	HOXA2
cg05111146	5.8e-07	hypomethylated	BRD2
cg05116719	1.29e-08	hypermethylated	EIF3F
cg05121497	3.87e-07	hypermethylated	ZCCHC2
cg05126289	8.64e-07	hypermethylated	ARHGEF11
cg05127924	5.8e-07	hypermethylated	FBXW10
cg05132925	2.45e-07	hypomethylated	CSF1
cg05141014	8.64e-07	hypermethylated	PDE4D
cg05141333	8.64e-07	hypermethylated	PLEC
cg05142445	2.58e-08	hypermethylated	TGFB3
cg05147273	8.64e-07	hypermethylated	MXRA7
cg05150697	1.29e-08	hypermethylated	TCF20
cg05151360	5.16e-08	hypomethylated	MEIS2
cg05152300	9.03e-08	hypermethylated	XYLT1
cg05152503	3.87e-07	hypermethylated	MYLK2
cg05155047	1.55e-07	hypomethylated	LRRC14B
cg05156566	2.45e-07	hypermethylated	SOX5
cg05162456	5.8e-07	hypermethylated	GSE1
cg05169312	2.58e-08	hypermethylated	GEMIN5
cg05173058	2.45e-07	hypermethylated	RGMA
cg05180540	1.29e-08	hypermethylated	PDE7A
cg05187965	2.45e-07	hypermethylated	TMEM72
cg05192293	5.16e-08	hypomethylated	SAR1A
cg05199874	3.87e-07	hypomethylated	WEE1
cg05209917	1.55e-07	hypermethylated	CNTN6
cg05210480	2.58e-08	hypermethylated	MPP6
cg05218245	2.45e-07	hypermethylated	LY6G6D
cg05226558	1.55e-07	hypermethylated	TDGF1
cg05227215	2.45e-07	hypermethylated	CXXC5
cg05229742	3.87e-07	hypermethylated	LMX1A
cg05229803	2.45e-07	hypermethylated	FUT4
cg05230392	5.8e-07	hypermethylated	CUEDC1
cg05239310	8.64e-07	hypomethylated	DICER1
cg05240712	3.87e-07	hypermethylated	CAPN10
cg05243389	8.64e-07	hypermethylated	CTXN2
cg05247640	3.87e-07	hypomethylated	VAMP2
cg05262829	3.87e-07	hypermethylated	ITPKB
cg05278307	2.45e-07	hypermethylated	CEP164
cg05281206	9.03e-08	hypermethylated	CCL13
cg05285244	5.8e-07	hypermethylated	KRBA1
cg05289698	1.55e-07	hypermethylated	GCNT3
cg05290737	1.55e-07	hypermethylated	HCAR1
cg05296777	8.64e-07	hypermethylated	SPOCK2
cg05302100	3.87e-07	hypermethylated	COL1A1
cg05303901	8.64e-07	hypermethylated	CREB5
cg05306109	2.58e-08	hypermethylated	ITPKB
cg05318454	5.16e-08	hypomethylated	GPR4
cg05333149	5.8e-07	hypermethylated	RHBDD3
cg05335277	1.29e-08	hypermethylated	CDNF
cg05336056	1.55e-07	hypermethylated	LRP2
cg05337753	5.16e-08	hypermethylated	SEPTIN9
cg05343739	2.58e-08	hypomethylated	KCNN3
cg05350879	9.03e-08	hypermethylated	SPARCL1
cg05357152	1.55e-07	hypomethylated	GATA5
cg05357695	8.64e-07	hypermethylated	SLC7A8
cg05363903	5.16e-08	hypermethylated	IQCA1
cg05383490	8.64e-07	hypermethylated	FAM155A
cg05384628	8.64e-07	hypermethylated	DCTD
cg05386570	2.45e-07	hypermethylated	TMEM225B
cg05393300	9.03e-08	hypermethylated	SH3YL1
cg05402641	1.55e-07	hypermethylated	CWC22
cg05403817	8.64e-07	hypermethylated	SLC4A11
cg05410536	1.29e-08	hypermethylated	GALNT16
cg05412906	3.87e-07	hypermethylated	HSP90AA1
cg05416180	7.74e-08	hypermethylated	TPRG1
cg05423018	2.45e-07	hypermethylated	EEPD1
cg05423418	5.16e-08	hypermethylated	TNXB
cg05426966	2.45e-07	hypermethylated	CDKL2
cg05439368	5.16e-08	hypomethylated	TRIM69
cg05449217	3.87e-07	hypermethylated	ZNRF1
cg05453820	5.16e-08	hypermethylated	ZBTB10
cg05458220	8.64e-07	hypermethylated	ADNP2
cg05459233	5.8e-07	hypermethylated	HTR1F
cg05460571	2.45e-07	hypermethylated	CLDN23
cg05461169	9.03e-08	hypermethylated	ROBO2
cg05463136	1.55e-07	hypermethylated	DPH3
cg05465916	5.8e-07	hypermethylated	RNF227
cg05465935	3.87e-07	hypermethylated	C5orf34
cg05474265	1.55e-07	hypermethylated	PRDM8
cg05483406	5.8e-07	hypermethylated	ZNF34
cg05486094	2.45e-07	hypomethylated	VAMP8
cg05487954	5.8e-07	hypermethylated	ZNF248
cg05489957	4.9e-07	hypermethylated	TRIM26
cg05498905	3.87e-07	hypermethylated	TBC1D14
cg05505961	1.29e-08	hypermethylated	PRKAR1A
cg05514531	1.55e-07	hypermethylated	GBE1
cg05524458	3.87e-07	hypermethylated	ANKRD33B
cg05531689	1.55e-07	hypermethylated	OTOF
cg05543593	8.64e-07	hypermethylated	TDRD15
cg05543864	9.03e-08	hypermethylated	GGT1
cg05547562	2.45e-07	hypermethylated	GP9
cg05551114	2.45e-07	hypermethylated	C1QTNF7
cg05561696	5.8e-07	hypermethylated	PFKP
cg05570141	8.64e-07	hypomethylated	ZNF703
cg05570980	1.55e-07	hypermethylated	C3orf52
cg05576328	8.64e-07	hypermethylated	JPH4
cg05581415	5.16e-08	hypermethylated	DNASE1L2
cg05583087	3.87e-07	hypermethylated	RPL32
cg05587627	5.8e-07	hypermethylated	DDX6
cg05595692	2.58e-08	hypomethylated	HK2
cg05598919	2.58e-08	hypermethylated	NACAD
cg05607053	2.45e-07	hypermethylated	SOX6
cg05609039	8.64e-07	hypermethylated	NUTM2A
cg05614072	5.16e-08	hypomethylated	LBH
cg05619785	5.8e-07	hypermethylated	TNXB
cg05626664	5.16e-08	hypomethylated	PLXNA2
cg05628049	5.8e-07	hypermethylated	TRAK1
cg05630208	1.55e-07	hypermethylated	RPUSD4
cg05641048	1.29e-08	hypermethylated	GCNT3
cg05643453	3.87e-07	hypermethylated	CASQ1
cg05647929	2.45e-07	hypomethylated	CFC1B
cg05648614	2.45e-07	hypermethylated	ARL8B
cg05650171	2.45e-07	hypermethylated	NIT1
cg05650674	8.64e-07	hypermethylated	CDH3
cg05654096	1.29e-08	hypomethylated	NUAK1
cg05656364	2.45e-07	hypomethylated	VAMP8
cg05663453	2.45e-07	hypermethylated	ZBTB40
cg05669853	5.8e-07	hypermethylated	BEND3
cg05673110	5.16e-08	hypermethylated	SERTM1
cg05676400	2.58e-08	hypermethylated	SCRG1
cg05686026	5.8e-07	hypermethylated	PFKFB3
cg05690644	2.45e-07	hypomethylated	GDF6
cg05694095	2.45e-07	hypermethylated	C5orf58
cg05696406	2.45e-07	hypermethylated	ZNF513
cg05697253	9.03e-08	hypermethylated	NUDT16L1
cg05709657	5.8e-07	hypomethylated	CLDN10
cg05709720	8.64e-07	hypermethylated	OMG
cg05711710	8.64e-07	hypermethylated	BTAF1
cg05713242	3.87e-07	hypomethylated	R3HCC1
cg05722371	2.58e-08	hypermethylated	PEX19
cg05722504	1.29e-08	hypermethylated	PHOX2B
cg05724197	1.55e-07	hypermethylated	CX3CL1
cg05725263	3.87e-07	hypermethylated	PC
cg05737153	3.87e-07	hypermethylated	CRMP1
cg05745871	1.29e-08	hypermethylated	EIF4A3
cg05766605	2.45e-07	hypermethylated	IFFO2
cg05767562	8.64e-07	hypermethylated	TMEM235
cg05771342	1.29e-08	hypermethylated	MRGPRF
cg05778820	2.45e-07	hypermethylated	SLC9A1
cg05791779	8.64e-07	hypermethylated	CHCHD6
cg05796704	9.03e-08	hypermethylated	FBXO44
cg05797178	5.16e-08	hypermethylated	LMOD1
cg05798147	2.45e-07	hypermethylated	KIAA0408
cg05800416	1.55e-07	hypermethylated	CSGALNACT1
cg05807420	5.8e-07	hypermethylated	SEMA3E
cg05808709	2.45e-07	hypermethylated	ATP1A2
cg05863098	3.87e-07	hypermethylated	CCDC197
cg05864261	5.16e-08	hypermethylated	ABCG5
cg05880248	1.55e-07	hypomethylated	GDF10
cg05880829	3.87e-07	hypermethylated	NHSL1
cg05881521	9.03e-08	hypomethylated	C16orf47
cg05881697	1.55e-07	hypermethylated	HPF1
cg05890727	1.55e-07	hypermethylated	FBXO34
cg05896193	5.8e-07	hypermethylated	DNMT3A
cg05897316	1.55e-07	hypermethylated	ZNF621
cg05901279	5.8e-07	hypermethylated	PRICKLE1
cg05905179	3.87e-07	hypomethylated	NEO1
cg05905586	8.64e-07	hypermethylated	SSBP2
cg05908241	1.55e-07	hypermethylated	EPHA1
cg05909891	2.58e-08	hypermethylated	AEBP2
cg05912121	5.8e-07	hypermethylated	TH
cg05915981	1.55e-07	hypermethylated	AKAP7
cg05926722	1.55e-07	hypermethylated	NOVA1
cg05933037	5.16e-08	hypermethylated	PKD1L2
cg05944661	1.55e-07	hypomethylated	ACOT7
cg05948411	3.87e-07	hypermethylated	NCOR2
cg05950212	3.87e-07	hypermethylated	HIST2H2AB
cg05951377	1.29e-08	hypomethylated	HOXC8
cg05958922	1.55e-07	hypermethylated	LOC149373
cg05962781	1.29e-08	hypomethylated	TSHB
cg05966228	1.29e-08	hypermethylated	CARMIL2
cg05973792	8.64e-07	hypermethylated	DCTN4
cg05994850	3.87e-07	hypermethylated	TRIM40
cg06004017	3.87e-07	hypermethylated	MN1
cg06005199	5.8e-07	hypermethylated	TRMT44
cg06009042	1.29e-08	hypermethylated	TNIP1
cg06009215	5.8e-07	hypermethylated	KCNN2
cg06012347	9.03e-08	hypermethylated	CDC42EP2
cg06013395	9.03e-08	hypermethylated	EPHB3
cg06018240	2.58e-08	hypermethylated	SLC4A2
cg06025216	2.45e-07	hypermethylated	ADCY9
cg06026545	5.16e-08	hypermethylated	ACACA
cg06028247	8.64e-07	hypermethylated	ADARB2
cg06033579	5.16e-08	hypermethylated	DHRS3
cg06041909	3.87e-07	hypomethylated	FOXD1
cg06042148	1.29e-08	hypomethylated	GDF6
cg06042565	1.29e-08	hypermethylated	CPT1A
cg06049381	5.8e-07	hypomethylated	TMEM100
cg06051753	8.64e-07	hypermethylated	GPR179
cg06055873	1.29e-08	hypermethylated	HOXA2
cg06062102	3.09e-07	hypermethylated	STRA6
cg06067955	1.29e-08	hypermethylated	MYPN
cg06073139	5.8e-07	hypermethylated	SLC38A7
cg06078469	3.87e-07	hypermethylated	MSI2
cg06088759	8.64e-07	hypermethylated	TADA1
cg06095115	1.55e-07	hypermethylated	CLEC3A
cg06097580	2.58e-08	hypermethylated	AMFR
cg06097727	9.03e-08	hypermethylated	C1QTNF7
cg06100639	8.64e-07	hypermethylated	TCAF1
cg06105694	2.45e-07	hypermethylated	ARHGAP23
cg06106428	5.8e-07	hypermethylated	ARHGAP20
cg06108459	3.87e-07	hypermethylated	PTK7
cg06112654	5.8e-07	hypomethylated	CREM
cg06131630	1.55e-07	hypermethylated	ANKRD29
cg06136432	1.29e-08	hypermethylated	AXIN2
cg06137072	3.87e-07	hypermethylated	ZBTB38
cg06145736	2.45e-07	hypermethylated	SLC9A9
cg06145862	1.29e-08	hypermethylated	POLR3E
cg06153765	5.8e-07	hypermethylated	CKAP4
cg06157570	1.29e-08	hypermethylated	LAG3
cg06159484	3.87e-07	hypermethylated	ERRFI1
cg06159980	2.58e-08	hypermethylated	HSPB7
cg06160973	2.45e-07	hypermethylated	LRP1
cg06166490	5.16e-08	hypermethylated	HOXA2
cg06166767	8.64e-07	hypomethylated	SFRP1
cg06169746	3.87e-07	hypomethylated	MAATS1
cg06170425	1.29e-08	hypermethylated	ADCY9
cg06174296	2.45e-07	hypermethylated	GRAMD1B
cg06176650	2.45e-07	hypermethylated	SPATS2L
cg06185532	5.8e-07	hypermethylated	ZFHX3
cg06206357	1.29e-08	hypomethylated	MYL10
cg06213876	5.8e-07	hypermethylated	NOMO3
cg06215670	3.87e-07	hypermethylated	COL11A2
cg06219806	2.45e-07	hypermethylated	AHNAK
cg06226703	5.8e-07	hypermethylated	SPATS2L
cg06232130	5.8e-07	hypermethylated	NR4A2
cg06245338	3.87e-07	hypermethylated	SPHK1
cg06245989	1.55e-07	hypermethylated	C11orf58
cg06252530	8.64e-07	hypermethylated	C12orf49
cg06252985	1.29e-08	hypomethylated	LRFN4
cg06257371	9.03e-08	hypermethylated	C1QTNF7
cg06266582	1.55e-07	hypermethylated	TM7SF2
cg06275642	2.45e-07	hypermethylated	CNRIP1
cg06284479	8.64e-07	hypermethylated	LRRFIP2
cg06285241	9.03e-08	hypomethylated	CRIP2
cg06286521	3.87e-07	hypermethylated	LRMDA
cg06295856	8.64e-07	hypermethylated	CALCA
cg06298346	5.8e-07	hypermethylated	ANKRD33B
cg06303238	2.45e-07	hypermethylated	SALL4
cg06310294	9.03e-08	hypermethylated	NDEL1
cg06310844	9.03e-08	hypermethylated	PDCD5
cg06311422	2.45e-07	hypermethylated	DST
cg06315606	5.16e-08	hypermethylated	ADAM22
cg06334307	1.29e-08	hypermethylated	MYO7A
cg06342490	8.64e-07	hypermethylated	MTA3
cg06343233	5.16e-08	hypermethylated	FMNL2
cg06365270	3.87e-07	hypermethylated	TNXB
cg06367149	9.03e-08	hypermethylated	RORA
cg06369407	3.87e-07	hypermethylated	SLC35F3
cg06372151	9.03e-08	hypermethylated	ARF3
cg06380320	8.64e-07	hypermethylated	SEPTIN9
cg06383241	5.8e-07	hypomethylated	MAP1LC3B2
cg06391982	9.03e-08	hypermethylated	WNT7A
cg06395414	9.03e-08	hypermethylated	PEX7
cg06417962	1.29e-08	hypermethylated	RNH1
cg06419964	3.87e-07	hypermethylated	MRM1
cg06422467	8.64e-07	hypermethylated	IER3
cg06430061	2.45e-07	hypermethylated	POC5
cg06431877	8.64e-07	hypermethylated	IRX6
cg06436488	3.87e-07	hypermethylated	MEAK7
cg06436508	8.64e-07	hypermethylated	SEPTIN4
cg06437430	3.87e-07	hypermethylated	NKD2
cg06437840	1.55e-07	hypermethylated	HLA-DPA1
cg06444755	5.8e-07	hypermethylated	NXPH1
cg06444781	3.87e-07	hypermethylated	HNF1A
cg06445343	2.58e-08	hypermethylated	PPP1R9A
cg06447614	5.8e-07	hypermethylated	CACNA1H
cg06449934	5.16e-08	hypomethylated	GPER1
cg06458086	5.8e-07	hypermethylated	SMLR1
cg06459724	5.16e-08	hypermethylated	RAB29
cg06460691	5.16e-08	hypomethylated	FAM169A
cg06462780	5.8e-07	hypermethylated	IGFALS
cg06467207	5.8e-07	hypermethylated	GSG1L
cg06468133	3.87e-07	hypomethylated	MRGPRG
cg06469163	1.55e-07	hypermethylated	SHH
cg06470558	8.64e-07	hypomethylated	SLC34A1
cg06475006	8.64e-07	hypermethylated	MC1R
cg06480353	3.87e-07	hypomethylated	MTURN
cg06483820	2.45e-07	hypermethylated	AKAP1
cg06487442	2.45e-07	hypermethylated	TOMM6
cg06494185	1.29e-08	hypermethylated	TMEM132E
cg06495501	2.58e-08	hypomethylated	MLC1
cg06498267	2.45e-07	hypermethylated	HCN1
cg06501988	3.87e-07	hypermethylated	SLC39A10
cg06503456	3.87e-07	hypermethylated	ABCC1
cg06520307	1.29e-08	hypermethylated	KRBA1
cg06521145	5.8e-07	hypermethylated	MKNK2
cg06521299	2.58e-08	hypermethylated	PAFAH2
cg06523556	5.8e-07	hypomethylated	CHRNA6
cg06543615	1.55e-07	hypermethylated	LYPD1
cg06547984	1.29e-08	hypermethylated	EFNA2
cg06560282	5.8e-07	hypermethylated	DDI1
cg06565975	5.8e-07	hypermethylated	SLURP1
cg06566994	9.03e-08	hypermethylated	ZKSCAN7
cg06572563	3.87e-07	hypomethylated	SBNO2
cg06573459	1.55e-07	hypermethylated	ARHGEF26
cg06583259	2.45e-07	hypermethylated	CXCR5
cg06589109	9.03e-08	hypermethylated	GINS2
cg06597095	1.55e-07	hypermethylated	TMEM267
cg06607519	5.8e-07	hypermethylated	DTNBP1
cg06614044	7.74e-07	hypermethylated	SETBP1
cg06615154	2.58e-08	hypermethylated	S100A3
cg06620605	2.58e-08	hypermethylated	KIAA0895
cg06639320	1.55e-07	hypermethylated	FHL2
cg06640695	9.03e-08	hypermethylated	ZBTB17
cg06643013	3.87e-07	hypermethylated	TCF21
cg06644239	9.03e-08	hypermethylated	IFRD1
cg06645987	2.45e-07	hypermethylated	DMRTB1
cg06649280	1.55e-07	hypermethylated	MYOM3
cg06650067	8.64e-07	hypermethylated	DENND4A
cg06650260	1.55e-07	hypermethylated	NR0B2
cg06655216	5.16e-08	hypomethylated	DUSP6
cg06658391	9.67e-07	hypermethylated	IL1RN
cg06665913	5.8e-07	hypermethylated	ZBTB16
cg06669226	1.55e-07	hypermethylated	NSUN5
cg06675144	2.45e-07	hypermethylated	SLC12A2
cg06675531	9.03e-08	hypermethylated	SYNPO
cg06678242	2.58e-08	hypermethylated	RGMA
cg06685590	5.8e-07	hypermethylated	NDE1
cg06686156	3.87e-07	hypermethylated	ACSM5
cg06686742	2.58e-08	hypermethylated	CERS4
cg06691343	8.64e-07	hypermethylated	ST18
cg06704605	3.87e-07	hypermethylated	ZMYND10
cg06710648	2.45e-07	hypermethylated	DAB1
cg06719900	3.87e-07	hypermethylated	C11orf87
cg06724693	1.55e-07	hypermethylated	PRDM16
cg06729532	2.45e-07	hypermethylated	ADGRL1
cg06730238	9.03e-08	hypermethylated	NEK10
cg06732241	2.45e-07	hypomethylated	RFLNA
cg06755262	2.58e-08	hypermethylated	JARID2
cg06760238	3.87e-07	hypomethylated	INPP5A
cg06761377	3.87e-07	hypermethylated	SLC25A34
cg06761530	2.45e-07	hypermethylated	SEPTIN9
cg06761584	5.16e-08	hypermethylated	FLNC
cg06770082	5.8e-07	hypermethylated	PCDH8
cg06772671	1.55e-07	hypermethylated	FAM92B
cg06773488	3.87e-07	hypermethylated	MBP
cg06783423	1.55e-07	hypomethylated	VIPR1
cg06786372	1.29e-08	hypermethylated	HOXA2
cg06792952	9.03e-08	hypermethylated	LRRC18
cg06795523	2.45e-07	hypermethylated	VRK2
cg06796220	9.03e-08	hypermethylated	MICALCL
cg06796885	3.87e-07	hypermethylated	SERTM1
cg06800222	9.03e-08	hypermethylated	MYH13
cg06800658	5.8e-07	hypomethylated	NEUROG1
cg06803420	2.45e-07	hypermethylated	RGMB
cg06804564	8.64e-07	hypomethylated	LRRC8C
cg06812309	3.87e-07	hypermethylated	CELSR2
cg06812840	1.29e-08	hypermethylated	SOX15
cg06813260	2.45e-07	hypermethylated	AMN
cg06813419	1.55e-07	hypermethylated	TRAF5
cg06815003	5.8e-07	hypermethylated	DIPK2A
cg06819357	3.87e-07	hypermethylated	ANKRD9
cg06825512	5.8e-07	hypermethylated	APCDD1
cg06826155	9.03e-08	hypermethylated	EFNB2
cg06833098	1.55e-07	hypermethylated	CASC3
cg06835777	1.55e-07	hypermethylated	SMAD3
cg06838879	5.16e-08	hypermethylated	SYNPO
cg06842253	1.29e-08	hypermethylated	KCNK12
cg06846752	9.03e-08	hypermethylated	ZBTB8B
cg06848073	1.55e-07	hypermethylated	FBXO44
cg06851000	3.87e-07	hypermethylated	TRIM62
cg06854772	5.8e-07	hypermethylated	LETM1
cg06854927	8.64e-07	hypermethylated	NME3
cg06856687	2.58e-08	hypermethylated	CDH22
cg06858263	9.03e-08	hypermethylated	DNAJB6
cg06863239	3.87e-07	hypermethylated	SFXN5
cg06864047	2.45e-07	hypermethylated	BHLHA15
cg06864079	2.45e-07	hypermethylated	REM2
cg06864391	1.29e-08	hypermethylated	LOC101928841
cg06875255	1.55e-07	hypermethylated	DYSF
cg06876872	9.03e-08	hypermethylated	ARL8A
cg06876972	5.8e-07	hypermethylated	SHISA4
cg06878361	3.87e-07	hypermethylated	ZNF577
cg06880930	9.03e-08	hypomethylated	CPNE2
cg06882877	2.45e-07	hypermethylated	PAQR6
cg06883206	3.87e-07	hypermethylated	SH3D19
cg06893296	9.03e-08	hypermethylated	TRIM40
cg06901893	3.87e-07	hypermethylated	ELN
cg06903031	5.8e-07	hypomethylated	UBL4B
cg06907680	5.16e-08	hypermethylated	DGLUCY
cg06910994	9.03e-08	hypermethylated	PRRC2C
cg06913593	5.16e-08	hypermethylated	DDX10
cg06915192	1.55e-07	hypermethylated	ADCY2
cg06929449	1.29e-08	hypermethylated	HBZ
cg06931405	2.58e-08	hypermethylated	AGO2
cg06934038	8.64e-07	hypermethylated	PLXNC1
cg06934747	2.45e-07	hypermethylated	RHBDF1
cg06935438	1.55e-07	hypermethylated	GLIS3
cg06941156	9.03e-08	hypermethylated	FOXN3
cg06960881	1.29e-08	hypermethylated	PMP22
cg06964876	3.87e-07	hypermethylated	SOX8
cg06969129	8.64e-07	hypermethylated	FSCN1
cg06970090	1.29e-08	hypomethylated	SPOCK2
cg06970744	5.8e-07	hypermethylated	GSTM2
cg06974930	9.03e-08	hypermethylated	PIK3R3
cg06976250	3.87e-07	hypermethylated	ANKK1
cg06979281	5.8e-07	hypermethylated	UBE2I
cg06979924	9.03e-08	hypermethylated	FDPS
cg06987053	9.03e-08	hypomethylated	CA5A
cg06991732	5.16e-08	hypermethylated	PDP1
cg07004075	2.45e-07	hypermethylated	REC8
cg07006091	3.87e-07	hypermethylated	TBX5
cg07008193	5.8e-07	hypermethylated	CREB3L1
cg07008926	5.16e-08	hypermethylated	SLC10A7
cg07013104	9.03e-08	hypermethylated	PLEKHB1
cg07013325	2.58e-08	hypermethylated	MNT
cg07015803	5.8e-07	hypomethylated	BCL11B
cg07024439	5.16e-08	hypermethylated	SPOCK3
cg07028661	3.87e-07	hypomethylated	GRIK1
cg07042546	3.87e-07	hypermethylated	RNF214
cg07045089	5.16e-08	hypermethylated	TP73
cg07048519	8.64e-07	hypermethylated	CDRT1
cg07050692	5.16e-08	hypermethylated	CHD7
cg07052568	2.45e-07	hypermethylated	NFIX
cg07054292	2.45e-07	hypermethylated	CYP27C1
cg07054895	3.87e-07	hypermethylated	NPR2
cg07067993	2.45e-07	hypomethylated	TMEM132D
cg07072704	5.16e-08	hypermethylated	FBLN1
cg07092111	3.87e-07	hypermethylated	EPC1
cg07113653	5.8e-07	hypomethylated	GFOD1
cg07123701	8.64e-07	hypermethylated	KDR
cg07126235	1.55e-07	hypomethylated	DNPH1
cg07139165	5.8e-07	hypermethylated	IGSF9B
cg07151117	2.58e-08	hypomethylated	DUSP4
cg07153966	2.45e-07	hypermethylated	HOXA2
cg07155422	5.16e-08	hypermethylated	TNFRSF8
cg07166291	3.87e-07	hypermethylated	KCNIP3
cg07166550	3.87e-07	hypermethylated	ALKBH5
cg07177437	8.64e-07	hypomethylated	ITLN1
cg07180988	2.45e-07	hypomethylated	LRIG3
cg07184627	9.03e-08	hypermethylated	MBP
cg07190763	1.29e-08	hypomethylated	RASA3
cg07208172	9.03e-08	hypermethylated	FAM229A
cg07208691	5.8e-07	hypermethylated	CUX2
cg07211768	8.64e-07	hypomethylated	TBX3
cg07224067	5.8e-07	hypermethylated	RSAD1
cg07224291	1.55e-07	hypermethylated	EYA4
cg07225641	2.58e-08	hypermethylated	TDGF1
cg07229760	1.55e-07	hypermethylated	C11orf44
cg07231053	5.16e-08	hypermethylated	PGBD5
cg07233343	2.45e-07	hypermethylated	ARHGEF10L
cg07233761	8.64e-07	hypermethylated	ESM1
cg07234097	1.55e-07	hypermethylated	EDEM3
cg07236114	2.45e-07	hypermethylated	DLG2
cg07237089	1.55e-07	hypermethylated	RPS6KA2
cg07238926	1.29e-08	hypermethylated	PNLIPRP1
cg07240413	1.55e-07	hypermethylated	GATA3
cg07259811	1.55e-07	hypermethylated	P3H3
cg07266431	1.29e-08	hypomethylated	CDK6
cg07269146	3.87e-07	hypermethylated	CCL21
cg07271261	3.87e-07	hypermethylated	VGLL4
cg07274253	1.29e-08	hypermethylated	MARCH6
cg07280097	8.64e-07	hypomethylated	GP9
cg07280242	2.45e-07	hypomethylated	ATAD3C
cg07297068	5.8e-07	hypermethylated	XKR5
cg07301061	2.45e-07	hypermethylated	OTOGL
cg07304551	5.8e-07	hypermethylated	GSE1
cg07308257	1.29e-08	hypermethylated	EEPD1
cg07308751	2.58e-08	hypermethylated	EPB41L2
cg07313504	2.58e-08	hypermethylated	CRYGC
cg07313882	2.45e-07	hypomethylated	TMC6
cg07317017	3.87e-07	hypermethylated	LOXL1
cg07322898	2.45e-07	hypermethylated	SREK1IP1
cg07324729	8.64e-07	hypermethylated	SLC6A3
cg07339236	8.64e-07	hypomethylated	ATP9A
cg07343438	2.58e-08	hypermethylated	FXYD4
cg07346187	9.03e-08	hypermethylated	ZC3H12D
cg07350057	2.58e-08	hypermethylated	GGT1
cg07360304	1.29e-08	hypermethylated	C1QTNF8
cg07377098	2.45e-07	hypermethylated	CSNK2A2
cg07380907	2.45e-07	hypermethylated	RSL1D1
cg07382070	8.64e-07	hypermethylated	POPDC2
cg07391913	1.29e-08	hypomethylated	ARHGEF3
cg07404216	1.55e-07	hypermethylated	MAPK7
cg07405182	3.87e-07	hypermethylated	RLF
cg07406289	8.64e-07	hypermethylated	LOC389199
cg07410633	5.8e-07	hypermethylated	GRIK4
cg07425824	2.45e-07	hypermethylated	CYB5B
cg07432111	2.45e-07	hypermethylated	CACNG4
cg07436562	8.64e-07	hypermethylated	GALK1
cg07436701	1.55e-07	hypomethylated	MMRN2
cg07440264	9.03e-08	hypomethylated	CD59
cg07441278	8.64e-07	hypermethylated	CAMP
cg07443529	8.64e-07	hypermethylated	PIP4K2B
cg07449753	9.03e-08	hypermethylated	SEMA3E
cg07462279	5.16e-08	hypermethylated	SMAD3
cg07462292	3.87e-07	hypermethylated	ALX4
cg07474266	9.03e-08	hypermethylated	ZCCHC14
cg07478501	1.55e-07	hypermethylated	KANK2
cg07483709	3.87e-07	hypomethylated	LYZL1
cg07485305	1.55e-07	hypermethylated	TNXB
cg07485423	8.64e-07	hypermethylated	ADH1C
cg07486252	2.58e-08	hypermethylated	ANK2
cg07497520	5.8e-07	hypomethylated	NTN1
cg07515565	8.64e-07	hypermethylated	FOXC1
cg07516252	5.8e-07	hypermethylated	REC8
cg07516450	2.58e-08	hypermethylated	GPSM3
cg07518265	3.87e-07	hypermethylated	DAAM1
cg07525299	9.03e-08	hypermethylated	ASCL2
cg07529654	1.29e-08	hypermethylated	TGIF1
cg07532353	5.16e-08	hypermethylated	GSE1
cg07533239	9.03e-08	hypomethylated	PLEKHG6
cg07541160	8.64e-07	hypermethylated	FGD2
cg07545846	1.55e-07	hypermethylated	JAM3
cg07548372	1.29e-08	hypermethylated	NFATC4
cg07554759	5.16e-08	hypermethylated	KIAA0754
cg07568233	3.87e-07	hypermethylated	RBFOX1
cg07573985	1.55e-07	hypermethylated	CUTA
cg07575680	2.58e-08	hypermethylated	AP5B1
cg07580789	1.55e-07	hypermethylated	PLA2G12B
cg07589381	9.03e-08	hypermethylated	CASZ1
cg07589899	5.16e-08	hypermethylated	FAM161A
cg07608848	2.58e-08	hypermethylated	PXDN
cg07612928	3.87e-07	hypermethylated	FRMD6
cg07613391	8.64e-07	hypomethylated	TGFBR2
cg07617207	2.45e-07	hypermethylated	TANK
cg07621224	2.58e-08	hypermethylated	IKZF1
cg07627445	2.58e-08	hypermethylated	FGFRL1
cg07636225	5.16e-08	hypermethylated	RTN3
cg07638450	2.45e-07	hypermethylated	SH2B2
cg07644368	2.58e-08	hypermethylated	CDO1
cg07654588	1.55e-07	hypermethylated	TBC1D5
cg07658590	8.64e-07	hypermethylated	SLC19A1
cg07664856	5.8e-07	hypermethylated	CNTN6
cg07675477	1.55e-07	hypomethylated	BCL11B
cg07675682	2.58e-08	hypermethylated	SLC26A11
cg07681748	9.03e-08	hypermethylated	CD200
cg07682160	9.03e-08	hypermethylated	UPF1
cg07689731	5.16e-08	hypermethylated	SDC3
cg07693270	9.03e-08	hypermethylated	RPL39L
cg07702311	2.45e-07	hypermethylated	KCNJ1
cg07705835	5.8e-07	hypermethylated	IL17RC
cg07714420	1.55e-07	hypermethylated	FAM92B
cg07718483	8.64e-07	hypermethylated	RBM44
cg07724304	5.8e-07	hypermethylated	CASKIN2
cg07730301	8.64e-07	hypermethylated	ALDH3B1
cg07734161	3.87e-07	hypomethylated	TMEM204
cg07737131	3.87e-07	hypermethylated	ITGA2
cg07741984	1.55e-07	hypermethylated	C3orf52
cg07762961	1.29e-08	hypermethylated	NLRC3
cg07766263	5.8e-07	hypermethylated	SLC7A14
cg07769947	5.8e-07	hypermethylated	SLC4A3
cg07777344	2.45e-07	hypermethylated	DAP
cg07781736	9.03e-08	hypomethylated	BMP7
cg07783843	1.29e-08	hypomethylated	HOXD8
cg07785552	8.64e-07	hypomethylated	RPS6KA1
cg07789367	5.8e-07	hypermethylated	GDF7
cg07790079	2.58e-08	hypermethylated	NGF
cg07791585	2.45e-07	hypermethylated	KLF5
cg07800670	5.8e-07	hypomethylated	DST
cg07800890	3.87e-07	hypermethylated	SH2B2
cg07802401	8.64e-07	hypermethylated	ANO3
cg07810677	5.8e-07	hypermethylated	ETNPPL
cg07812957	8.64e-07	hypomethylated	KLF2
cg07817608	5.8e-07	hypomethylated	PHLDA1
cg07818422	1.29e-08	hypermethylated	DHRS12
cg07818978	1.55e-07	hypermethylated	TMC3
cg07821739	9.03e-08	hypermethylated	EXTL1
cg07822928	5.8e-07	hypermethylated	POLRMT
cg07838048	3.87e-07	hypermethylated	MTSS2
cg07857469	1.55e-07	hypermethylated	PRDM8
cg07876051	1.55e-07	hypermethylated	PFKP
cg07879474	1.55e-07	hypermethylated	CXXC5
cg07884255	5.16e-08	hypermethylated	BMPER
cg07892167	9.03e-08	hypomethylated	R3HCC1
cg07897069	1.29e-08	hypermethylated	MEGF10
cg07899076	1.29e-08	hypermethylated	FSCN1
cg07906193	5.16e-08	hypermethylated	ZRANB1
cg07908654	1.55e-07	hypermethylated	ELF1
cg07910680	1.29e-08	hypermethylated	ALPK2
cg07912689	8.64e-07	hypomethylated	ZBP1
cg07918341	2.45e-07	hypermethylated	GFAP
cg07926074	5.8e-07	hypermethylated	TMEM168
cg07937270	8.64e-07	hypermethylated	TCTEX1D4
cg07938743	2.45e-07	hypomethylated	OTX1
cg07941680	5.8e-07	hypermethylated	BNC2
cg07941983	2.58e-08	hypomethylated	ARAP2
cg07942479	3.87e-07	hypomethylated	ACSL1
cg07943461	3.87e-07	hypermethylated	GOLGA8K
cg07944396	5.16e-08	hypermethylated	RBFOX1
cg07944405	8.64e-07	hypermethylated	MEIS2
cg07945335	9.03e-08	hypomethylated	CD300LG
cg07977490	1.55e-07	hypermethylated	BMERB1
cg07988171	2.45e-07	hypermethylated	TPM4
cg07993468	5.8e-07	hypermethylated	ELN
cg07998213	3.87e-07	hypomethylated	DGKZ
cg08005093	2.45e-07	hypermethylated	AXIN2
cg08008144	1.55e-07	hypermethylated	MYOM2
cg08011255	8.64e-07	hypermethylated	B3GNTL1
cg08012252	1.55e-07	hypermethylated	CHCHD6
cg08015883	2.58e-08	hypomethylated	GATA5
cg08017756	2.45e-07	hypermethylated	LONRF2
cg08018825	2.58e-08	hypomethylated	SEL1L3
cg08026651	3.87e-07	hypermethylated	DNAH6
cg08028974	3.87e-07	hypermethylated	DCLK2
cg08029231	9.03e-08	hypermethylated	MOB2
cg08033998	8.64e-07	hypermethylated	GALNT16
cg08034070	3.87e-07	hypermethylated	TUBG2
cg08051105	1.55e-07	hypermethylated	DGKD
cg08057869	5.16e-08	hypermethylated	ETNPPL
cg08066035	1.29e-08	hypomethylated	F2RL3
cg08067346	1.55e-07	hypermethylated	ARHGAP17
cg08073652	5.8e-07	hypermethylated	DLK2
cg08079908	5.16e-08	hypomethylated	HOXD8
cg08081390	3.87e-07	hypermethylated	FUS
cg08081424	8.64e-07	hypermethylated	TANC1
cg08081778	8.64e-07	hypomethylated	PTPRE
cg08082763	2.45e-07	hypermethylated	CLEC16A
cg08091707	8.64e-07	hypomethylated	CFD
cg08097631	2.58e-08	hypermethylated	CCDC197
cg08102611	5.16e-08	hypermethylated	GAS7
cg08104146	8.64e-07	hypermethylated	FAM174B
cg08104568	5.8e-07	hypermethylated	SLC7A8
cg08105813	3.87e-07	hypermethylated	QPCT
cg08106288	3.87e-07	hypermethylated	NHEJ1
cg08115732	5.8e-07	hypermethylated	SYNGR2
cg08120986	1.55e-07	hypermethylated	TNS1
cg08125755	8.64e-07	hypomethylated	SCRG1
cg08128087	1.55e-07	hypermethylated	AZIN2
cg08129583	2.45e-07	hypermethylated	GYPC
cg08149253	8.64e-07	hypermethylated	FBLN1
cg08156531	8.64e-07	hypermethylated	GFAP
cg08159663	5.16e-08	hypomethylated	NLRC5
cg08160706	5.8e-07	hypermethylated	ZC3H7A
cg08164191	5.8e-07	hypermethylated	MAX
cg08166991	2.45e-07	hypermethylated	ZNF639
cg08179817	5.16e-08	hypermethylated	ZBTB49
cg08185095	9.03e-08	hypermethylated	STAU2
cg08189843	8.64e-07	hypermethylated	LTBP2
cg08198075	1.55e-07	hypermethylated	FABP7
cg08201311	8.64e-07	hypermethylated	OBSL1
cg08202165	5.8e-07	hypermethylated	SUMO4
cg08202720	2.45e-07	hypermethylated	PER2
cg08203849	3.87e-07	hypermethylated	CTBP2
cg08205639	5.8e-07	hypomethylated	ANXA2R
cg08222053	5.8e-07	hypermethylated	RDH5
cg08224307	3.87e-07	hypermethylated	FAM171B
cg08242636	1.55e-07	hypomethylated	CBFB
cg08245849	1.55e-07	hypermethylated	CDC14C
cg08247921	1.55e-07	hypermethylated	MANBA
cg08249619	3.87e-07	hypermethylated	CDK18
cg08254399	3.87e-07	hypermethylated	CLIC5
cg08259514	8.64e-07	hypermethylated	SSTR5
cg08260245	8.64e-07	hypermethylated	CPT1B
cg08260450	5.8e-07	hypermethylated	TCP11
cg08262534	8.64e-07	hypermethylated	DPPA4
cg08263507	8.64e-07	hypermethylated	PRLH
cg08264805	1.55e-07	hypermethylated	RUSC1
cg08270205	3.87e-07	hypermethylated	VWA1
cg08271031	8.64e-07	hypomethylated	PARVG
cg08271842	2.45e-07	hypermethylated	SLC28A1
cg08296385	1.29e-08	hypermethylated	TMEM67
cg08298827	1.55e-07	hypermethylated	SCGB1D2
cg08298946	3.87e-07	hypermethylated	GSG1
cg08299521	2.45e-07	hypomethylated	TBC1D9B
cg08306614	1.55e-07	hypermethylated	CAMK2B
cg08308801	3.87e-07	hypermethylated	RAB11FIP2
cg08321483	5.8e-07	hypermethylated	NKX1-1
cg08321684	9.03e-08	hypermethylated	AGER
cg08327744	2.45e-07	hypermethylated	RNF122
cg08329004	3.87e-07	hypermethylated	MRPL4
cg08335389	3.87e-07	hypermethylated	ACACB
cg08338216	8.64e-07	hypermethylated	INPP5F
cg08343347	3.87e-07	hypermethylated	ARAP2
cg08355301	5.8e-07	hypomethylated	CD79B
cg08358624	5.8e-07	hypermethylated	GFAP
cg08360666	1.55e-07	hypermethylated	ZNF343
cg08379637	3.87e-07	hypermethylated	GRIK1
cg08379987	9.03e-08	hypermethylated	TEX26
cg08381274	9.03e-08	hypomethylated	GDF6
cg08382926	2.45e-07	hypermethylated	SORL1
cg08389503	5.8e-07	hypermethylated	CYTH3
cg08390877	8.64e-07	hypermethylated	EN1
cg08391852	3.87e-07	hypermethylated	LRRN3
cg08394510	1.55e-07	hypermethylated	GNG8
cg08398691	5.8e-07	hypermethylated	MGMT
cg08403885	5.16e-08	hypermethylated	EPC2
cg08416522	1.29e-08	hypomethylated	MAP3K7CL
cg08418670	8.64e-07	hypermethylated	SH3GL1
cg08423682	5.16e-08	hypermethylated	OCA2
cg08425810	2.45e-07	hypermethylated	AGAP2
cg08426157	5.8e-07	hypermethylated	HDAC9
cg08435674	8.64e-07	hypomethylated	BNIP5
cg08438071	5.8e-07	hypermethylated	PANK1
cg08442149	1.55e-07	hypermethylated	ADARB2
cg08453458	3.87e-07	hypermethylated	MTNR1A
cg08462879	9.03e-08	hypermethylated	PDE4B
cg08469845	1.29e-08	hypermethylated	KRT15
cg08471173	2.58e-08	hypermethylated	MYO3B
cg08471739	5.16e-08	hypomethylated	PLXND1
cg08473858	8.64e-07	hypermethylated	PHLDB1
cg08477779	8.64e-07	hypermethylated	PANK3
cg08478039	8.64e-07	hypermethylated	MYOCD
cg08479073	8.64e-07	hypermethylated	IL20
cg08480307	5.16e-08	hypermethylated	MFSD14A
cg08480774	3.87e-07	hypermethylated	GSE1
cg08481491	2.45e-07	hypermethylated	ALDH1L1
cg08482167	3.87e-07	hypermethylated	PHACTR2
cg08489512	8.64e-07	hypermethylated	FOXP1
cg08493959	3.87e-07	hypermethylated	INHA
cg08499840	5.8e-07	hypermethylated	CCL11
cg08500417	5.16e-08	hypermethylated	LRRC17
cg08514408	1.55e-07	hypermethylated	DCK
cg08519385	9.03e-08	hypermethylated	HAS1
cg08523456	2.45e-07	hypermethylated	RAB8A
cg08524190	1.29e-08	hypermethylated	RAB43
cg08530000	9.03e-08	hypermethylated	SFXN5
cg08531140	5.8e-07	hypermethylated	CLCF1
cg08532726	5.8e-07	hypermethylated	WSCD1
cg08534147	5.8e-07	hypermethylated	PLXNB1
cg08538258	5.8e-07	hypermethylated	POFUT2
cg08549332	1.29e-08	hypermethylated	CUX1
cg08559424	5.16e-08	hypermethylated	ISLR2
cg08572214	1.29e-08	hypermethylated	COX18
cg08573038	5.16e-08	hypermethylated	GIT2
cg08583859	5.8e-07	hypomethylated	GATA5
cg08589212	8.64e-07	hypermethylated	COG3
cg08589214	9.03e-08	hypermethylated	GPR35
cg08591472	5.16e-08	hypermethylated	CYP2W1
cg08602346	8.64e-07	hypermethylated	TUBGCP3
cg08602528	2.45e-07	hypermethylated	GLIS2
cg08606497	5.8e-07	hypermethylated	ZNF395
cg08611549	2.45e-07	hypermethylated	PWP1
cg08614082	9.03e-08	hypermethylated	SYNJ2
cg08629176	9.03e-08	hypermethylated	MSI2
cg08629379	1.55e-07	hypermethylated	PNLIPRP1
cg08636638	1.29e-08	hypermethylated	APC
cg08638929	9.03e-08	hypermethylated	PIK3R3
cg08640498	5.8e-07	hypermethylated	INHBC
cg08641278	2.45e-07	hypomethylated	SPOCK2
cg08641881	2.45e-07	hypermethylated	PHYHIPL
cg08650629	5.8e-07	hypermethylated	PHETA2
cg08655800	5.8e-07	hypermethylated	KIAA1324
cg08657492	3.87e-07	hypermethylated	HOXA4
cg08660915	5.8e-07	hypomethylated	MLC1
cg08660959	5.16e-08	hypermethylated	TNXB
cg08665685	3.87e-07	hypermethylated	SELENOM
cg08670181	1.29e-08	hypermethylated	N4BP1
cg08677535	5.8e-07	hypermethylated	KANK1
cg08679238	9.03e-08	hypomethylated	CCRL2
cg08701183	3.87e-07	hypermethylated	SP4
cg08704302	5.8e-07	hypermethylated	KBTBD13
cg08710987	8.64e-07	hypermethylated	CCZ1
cg08716255	2.45e-07	hypomethylated	FAM76B
cg08723956	9.03e-08	hypermethylated	EFCAB5
cg08726667	1.29e-08	hypermethylated	SGF29
cg08726900	2.45e-07	hypomethylated	ANKRD11
cg08736225	2.45e-07	hypermethylated	RDH14
cg08736680	2.45e-07	hypomethylated	MZB1
cg08746653	3.87e-07	hypermethylated	HADH
cg08752080	2.58e-08	hypermethylated	GC
cg08753391	1.55e-07	hypermethylated	TNXB
cg08759041	3.87e-07	hypermethylated	MCC
cg08766099	5.8e-07	hypermethylated	PCGF3
cg08766812	5.8e-07	hypermethylated	RGMA
cg08774902	5.8e-07	hypermethylated	SMIM18
cg08777771	5.16e-08	hypermethylated	SH3YL1
cg08780218	3.87e-07	hypermethylated	DUSP1
cg08794157	5.8e-07	hypermethylated	PMP22
cg08799967	2.45e-07	hypermethylated	SLC15A1
cg08801479	5.16e-08	hypermethylated	GPSM3
cg08803490	8.64e-07	hypermethylated	PPP1R12A
cg08807414	8.64e-07	hypermethylated	GSE1
cg08811259	1.55e-07	hypermethylated	KIAA1586
cg08812689	5.8e-07	hypermethylated	GHSR
cg08814800	5.8e-07	hypomethylated	SCRG1
cg08815359	5.16e-08	hypermethylated	VGLL4
cg08825200	5.16e-08	hypomethylated	KCNMB3
cg08828723	2.45e-07	hypermethylated	GPSM3
cg08834989	2.58e-08	hypermethylated	CNGA3
cg08839272	1.29e-08	hypomethylated	KLHL40
cg08840913	5.8e-07	hypermethylated	ATAD2B
cg08847775	9.03e-08	hypomethylated	ZFP36L2
cg08857797	5.8e-07	hypermethylated	VPS25
cg08863777	5.8e-07	hypermethylated	FUT4
cg08866876	2.45e-07	hypermethylated	LZTS1
cg08870030	9.03e-08	hypermethylated	SAP18
cg08883078	3.87e-07	hypermethylated	KANSL3
cg08893117	3.87e-07	hypermethylated	NBR1
cg08894593	2.45e-07	hypermethylated	TRAPPC2L
cg08899895	1.55e-07	hypermethylated	GINS2
cg08902940	1.55e-07	hypermethylated	FAM78B
cg08911237	5.16e-08	hypermethylated	EID3
cg08911391	3.87e-07	hypermethylated	DDOST
cg08932381	9.03e-08	hypermethylated	MRAS
cg08932654	5.8e-07	hypermethylated	ORMDL3
cg08936516	1.55e-07	hypermethylated	FAM174B
cg08940505	1.55e-07	hypermethylated	TBC1D16
cg08940570	1.29e-08	hypermethylated	LOXL3
cg08946601	2.45e-07	hypomethylated	NR2E1
cg08949428	5.16e-08	hypermethylated	IPO5
cg08954863	2.58e-08	hypermethylated	NKX6-2
cg08966413	1.55e-07	hypermethylated	USP31
cg08967764	1.55e-07	hypermethylated	HTR1F
cg08970682	3.87e-07	hypermethylated	ARHGEF38
cg08971667	1.29e-08	hypomethylated	HOXA9
cg08975559	8.64e-07	hypermethylated	IRF7
cg08980476	1.55e-07	hypermethylated	FNBP4
[truncated: 3,506 more rows]

## Sheet: S2b
List of DMPs in Carotid Atherosclerotic Samples vs. Control Samples
ID	p value	status	Gene Name
cg00000029	3.23282e-08	hypermethylated	RBL2
cg00000109	1.07761e-09	hypermethylated	FNDC3B
cg00000321	4.84922e-08	hypomethylated	SFRP1
cg00000363	1.07761e-09	hypermethylated	PGBD5
cg00000714	1.07761e-09	hypermethylated	TSEN34
cg00002033	1.07761e-09	hypermethylated	LRFN1
cg00002426	1.07761e-09	hypermethylated	SLMAP
cg00002837	1.07761e-09	hypermethylated	SLC6A9
cg00003625	1.07761e-09	hypermethylated	WFIKKN2
cg00004608	1.07761e-09	hypermethylated	TBPL1
cg00005112	1.07761e-09	hypermethylated	WWP2
cg00006081	2.15521e-09	hypermethylated	HMX2
cg00006459	1.07761e-09	hypermethylated	ARHGAP10
cg00006787	7.54324e-09	hypomethylated	IRS2
cg00007076	1.07761e-09	hypermethylated	RRS1
cg00007420	2.15521e-09	hypermethylated	FAXC
cg00008647	1.04528e-07	hypermethylated	IL24
cg00009053	2.15521e-09	hypermethylated	LRRC10B
cg00010445	1.07761e-09	hypermethylated	PODNL1
cg00010654	1.07761e-09	hypermethylated	HECTD3
cg00010932	1.07761e-09	hypermethylated	METTL5
cg00011239	1.07761e-09	hypermethylated	GDF7
cg00012362	4.31042e-09	hypermethylated	S100A13
cg00012638	1.07761e-09	hypermethylated	KCNK17
cg00012692	1.07761e-09	hypomethylated	GJB6
cg00014118	1.07761e-09	hypermethylated	CFAP74
cg00014900	7.54324e-09	hypermethylated	ATP6V0B
cg00015530	1.07761e-09	hypomethylated	PLEC
cg00015639	4.31042e-09	hypermethylated	PCK2
cg00016324	1.07761e-09	hypermethylated	ARHGAP15
cg00016718	4.31042e-09	hypermethylated	MMUT
cg00016968	1.07761e-09	hypermethylated	RHOC
cg00017362	2.44257e-09	hypermethylated	INTS10
cg00017437	9.84931e-07	hypermethylated	TTC34
cg00017461	1.07761e-09	hypomethylated	OSM
cg00017826	1.07761e-09	hypermethylated	LCLAT1
cg00018044	1.07761e-09	hypermethylated	ESCO1
cg00018184	1.07761e-09	hypermethylated	S100A4
cg00018198	1.07761e-09	hypermethylated	CEP68
cg00018229	1.07761e-09	hypomethylated	TTC13
cg00019076	4.31042e-09	hypermethylated	GSE1
cg00019196	1.07761e-09	hypermethylated	SIAH3
cg00019495	1.07761e-09	hypermethylated	HOPX
cg00019511	1.29313e-08	hypermethylated	DLK1
cg00020799	1.07761e-09	hypermethylated	PLXNC1
cg00021123	1.07761e-09	hypermethylated	NBPF1
cg00021476	1.07761e-09	hypermethylated	GSE1
cg00022594	4.31042e-09	hypermethylated	AKAP8L
cg00022866	2.15521e-09	hypomethylated	CCDC88B
cg00023464	1.07761e-09	hypermethylated	NAXD
cg00023726	2.15521e-09	hypomethylated	ACTRT2
cg00023919	1.07761e-09	hypomethylated	RHOD
cg00025044	1.07761e-09	hypomethylated	PGBD3
cg00025357	1.07761e-09	hypomethylated	PADI3
cg00025496	1.07761e-09	hypermethylated	ABR
cg00025591	1.07761e-09	hypomethylated	S100B
cg00025795	1.07761e-09	hypermethylated	TBC1D16
cg00025823	4.31042e-09	hypermethylated	SPPL2C
cg00026033	7.54324e-09	hypermethylated	IKZF4
cg00026290	1.07761e-09	hypomethylated	CLNK
cg00026412	2.15521e-09	hypermethylated	ANK3
cg00027083	9.11079e-07	hypermethylated	EPB41L3
cg00027400	1.07761e-09	hypermethylated	DCC
cg00027729	1.07761e-09	hypermethylated	ITGAM
cg00028013	1.07761e-09	hypermethylated	LOXL1
cg00028135	1.07761e-09	hypermethylated	ZBTB20
cg00028336	1.07761e-09	hypermethylated	SORBS2
cg00028507	1.07761e-09	hypermethylated	ACTRT2
cg00029246	1.07761e-09	hypomethylated	PTN
cg00029521	1.07761e-09	hypomethylated	KCNK17
cg00030420	1.07761e-09	hypermethylated	SLC25A2
cg00030627	1.07761e-09	hypermethylated	EBF3
cg00031105	1.07761e-09	hypermethylated	RXRB
cg00032205	1.49787e-07	hypermethylated	TSPYL5
cg00032912	1.07761e-09	hypomethylated	NR2F2
cg00033209	1.29313e-08	hypermethylated	NAA60
cg00033666	1.07761e-09	hypomethylated	NR2F2
cg00034101	1.07761e-09	hypermethylated	HEYL
cg00034559	1.07761e-09	hypermethylated	TMEM178A
cg00035000	2.15521e-09	hypomethylated	RUNX3
cg00035316	1.07761e-09	hypomethylated	HOXD8
cg00035969	1.07761e-09	hypomethylated	RAP1A
cg00036110	1.07761e-09	hypomethylated	NT5C1A
cg00036723	1.07761e-09	hypermethylated	CCL1
cg00036788	1.07761e-09	hypomethylated	GSX2
cg00036871	1.07761e-09	hypermethylated	INHA
cg00037013	2.15521e-09	hypomethylated	WNT6
cg00037952	1.07761e-09	hypermethylated	WBP1L
cg00038167	1.07761e-09	hypermethylated	PNPLA6
cg00038584	7.54324e-09	hypermethylated	INSL3
cg00039326	1.07761e-09	hypermethylated	TRAPPC3
cg00039463	7.21995e-08	hypermethylated	CREBBP
cg00039480	4.84922e-08	hypermethylated	SLC47A2
cg00039489	1.07761e-09	hypermethylated	TNRC6A
cg00040067	9.11079e-07	hypomethylated	TMEM54
cg00040268	1.07761e-09	hypermethylated	HOXA3
cg00040426	1.07761e-09	hypermethylated	LCN1
cg00040466	1.07761e-09	hypomethylated	SMOC2
cg00040575	1.07761e-09	hypermethylated	MICAL3
cg00041270	1.07761e-09	hypermethylated	SMIM20
cg00041564	4.84922e-08	hypermethylated	RCVRN
cg00041575	1.07761e-09	hypomethylated	C11orf21
cg00042409	2.15521e-09	hypermethylated	SPICE1
cg00042882	2.15521e-09	hypomethylated	AP1S1
cg00043364	1.07761e-09	hypermethylated	SAR1B
cg00043444	1.07761e-09	hypermethylated	SLC2A12
cg00043599	1.07761e-09	hypermethylated	BTBD19
cg00044097	1.07761e-09	hypermethylated	FHL2
cg00044372	1.07761e-09	hypomethylated	KIAA0513
cg00044665	1.07761e-09	hypermethylated	CDH5
cg00044729	1.07761e-09	hypermethylated	ENTHD1
cg00045607	1.07761e-09	hypomethylated	ARHGAP30
cg00045787	1.07761e-09	hypermethylated	VPS4A
cg00045902	1.07761e-09	hypomethylated	PWWP2B
cg00046499	4.31042e-09	hypermethylated	GPR149
cg00046625	7.54324e-09	hypermethylated	PDE4B
cg00046744	1.07761e-09	hypermethylated	LRP6
cg00047287	1.07761e-09	hypermethylated	CPT1B
cg00047501	4.31042e-09	hypermethylated	BZW1
cg00048697	9.84931e-07	hypermethylated	PDCL2
cg00048759	7.54324e-09	hypermethylated	STAG3
cg00049156	1.07761e-09	hypermethylated	TMED5
cg00049475	1.07761e-09	hypermethylated	SVIL
cg00051483	1.07761e-09	hypomethylated	GIMAP7
cg00051590	1.07761e-09	hypermethylated	VARS
cg00052385	1.07761e-09	hypermethylated	ST3GAL1
cg00052964	1.07761e-09	hypomethylated	TMSB10
cg00053063	2.04745e-08	hypermethylated	NCKAP5
cg00053728	1.07761e-09	hypermethylated	ADI1
cg00054210	4.31042e-09	hypermethylated	CYP7B1
cg00054472	4.31042e-09	hypermethylated	TTLL3
cg00055073	1.07761e-09	hypomethylated	ZFP36L2
cg00055462	1.07761e-09	hypermethylated	STK24
cg00055981	1.07761e-09	hypermethylated	GPSM1
cg00056066	1.07761e-09	hypermethylated	ARHGAP21
cg00056257	2.15521e-09	hypomethylated	GRM7
cg00056433	1.49787e-07	hypomethylated	CFAP126
cg00056754	1.07761e-09	hypermethylated	DUSP27
cg00057476	1.29313e-08	hypermethylated	RASL10A
cg00057593	1.07761e-09	hypermethylated	GML
cg00058887	1.07761e-09	hypermethylated	STOX2
cg00058923	1.07761e-09	hypermethylated	KLHDC9
cg00059225	1.07761e-09	hypermethylated	GLRA1
cg00059309	1.07761e-09	hypermethylated	RNF213
cg00059459	1.07761e-09	hypomethylated	SLC45A1
cg00061413	1.07761e-09	hypermethylated	PANK3
cg00061635	1.07761e-09	hypomethylated	RNF222
cg00062245	1.07761e-09	hypermethylated	ITGA2B
cg00062282	1.07761e-09	hypomethylated	PLXNB2
cg00063773	2.04745e-08	hypermethylated	PLS1
cg00063982	4.31042e-09	hypomethylated	TUT4
cg00064255	1.07761e-09	hypomethylated	LRRC8C
cg00064778	1.07761e-09	hypermethylated	MEGF10
cg00066663	1.07761e-09	hypermethylated	CHD3
cg00066748	4.31042e-09	hypermethylated	TDRP
cg00066750	4.31042e-09	hypermethylated	HEY2
cg00067600	1.07761e-09	hypermethylated	PDCD6IP
cg00068102	2.93109e-07	hypermethylated	GLI2
cg00068810	2.15521e-09	hypermethylated	PARM1
cg00069002	7.54324e-09	hypermethylated	A3GALT2
cg00069432	1.07761e-09	hypermethylated	STK3
cg00069642	1.07761e-09	hypomethylated	ARAP3
cg00070383	1.07761e-09	hypomethylated	SCRG1
cg00070870	2.15521e-09	hypermethylated	TUBB
cg00070899	1.07761e-09	hypermethylated	GRM4
cg00071887	1.07761e-09	hypermethylated	LOXL1
cg00072720	2.04745e-08	hypermethylated	CLDN7
cg00073090	2.04745e-08	hypermethylated	CIRBP
cg00073460	1.07761e-09	hypomethylated	ZC3H12D
cg00074348	1.07761e-09	hypomethylated	APLNR
cg00074771	4.84922e-08	hypermethylated	WDR76
cg00075975	1.07761e-09	hypomethylated	PGBD5
cg00076555	1.07761e-09	hypermethylated	APEH
cg00076653	1.07761e-09	hypermethylated	C1QTNF7
cg00076936	1.04528e-07	hypermethylated	TLDC2
cg00077904	1.07761e-09	hypermethylated	SPARC
cg00078456	1.07761e-09	hypomethylated	MMP23B
cg00078861	1.07761e-09	hypermethylated	KIF4B
cg00079023	1.07761e-09	hypermethylated	PURA
cg00079056	1.29313e-08	hypermethylated	SPINK4
cg00079551	4.31042e-09	hypermethylated	THUMPD2
cg00079785	2.04745e-08	hypermethylated	SPIDR
cg00080060	1.07761e-09	hypomethylated	SDK1
cg00081835	7.21995e-08	hypermethylated	COPG1
cg00082140	7.37082e-07	hypomethylated	GFPT2
cg00082912	9.84931e-07	hypomethylated	KIF2B
cg00083042	1.07761e-09	hypermethylated	JCAD
cg00083596	1.29313e-08	hypomethylated	SDK1
cg00083833	4.31042e-09	hypermethylated	NKD1
cg00083937	1.07761e-09	hypermethylated	MAPK8IP2
cg00084643	4.84922e-08	hypermethylated	PHAX
cg00085448	4.31042e-09	hypomethylated	OAS2
cg00086710	1.04528e-07	hypermethylated	PPM1K
cg00087244	1.07761e-09	hypermethylated	GTF2I
cg00087884	1.07761e-09	hypomethylated	TNFRSF25
cg00088464	1.07761e-09	hypermethylated	GP9
cg00088688	1.07761e-09	hypermethylated	GPR31
cg00088797	1.07761e-09	hypermethylated	IQSEC1
cg00089091	2.15521e-09	hypermethylated	DPP10
cg00089945	2.93109e-07	hypermethylated	MIA3
cg00090452	1.29313e-08	hypomethylated	CCDC63
cg00091349	2.15521e-09	hypomethylated	P2RY13
cg00091633	1.07761e-09	hypermethylated	FSTL1
cg00091760	1.07761e-09	hypermethylated	PLEKHA1
cg00092400	1.07761e-09	hypomethylated	GALNT6
cg00092711	2.15521e-09	hypermethylated	DIP2A
cg00093099	1.07761e-09	hypomethylated	EMILIN2
cg00093544	2.93109e-07	hypermethylated	SEC14L4
cg00093794	1.07761e-09	hypermethylated	TTC22
cg00093829	1.07761e-09	hypermethylated	PFKFB3
cg00093956	1.07761e-09	hypermethylated	MTERF2
cg00094518	4.01947e-07	hypermethylated	KLF14
cg00094585	1.07761e-09	hypermethylated	SLC1A7
cg00095018	2.15521e-09	hypomethylated	MAPK13
cg00095629	1.07761e-09	hypermethylated	SMOC2
cg00095859	1.07761e-09	hypermethylated	UNCX
cg00095930	2.44257e-09	hypermethylated	ACACB
cg00096065	2.93109e-07	hypermethylated	MYOZ3
cg00096447	2.44257e-09	hypomethylated	CDC23
cg00096536	2.15521e-09	hypomethylated	SFRP2
cg00096747	4.31042e-09	hypermethylated	CA5A
cg00096922	4.31042e-09	hypermethylated	DLX5
cg00099602	1.07761e-09	hypermethylated	SMIM8
cg00100420	1.07761e-09	hypomethylated	TET2
cg00101260	1.04528e-07	hypomethylated	MMD
cg00101602	1.07761e-09	hypermethylated	SPOCK2
cg00101712	1.07761e-09	hypermethylated	ROPN1
cg00102955	3.23282e-08	hypomethylated	CA14
cg00103329	1.07761e-09	hypermethylated	ETNK2
cg00104072	1.07761e-09	hypomethylated	TBX18
cg00105102	1.07761e-09	hypermethylated	PAQR6
cg00105253	2.10133e-07	hypomethylated	NUDT14
cg00105640	4.31042e-09	hypomethylated	SMIM1
cg00106565	1.49787e-07	hypermethylated	DPYSL3
cg00108454	2.15521e-09	hypomethylated	C1QA
cg00108715	1.07761e-09	hypermethylated	NT5DC2
cg00109076	5.47423e-07	hypomethylated	SLITRK5
cg00109703	1.07761e-09	hypomethylated	MAFB
cg00109764	1.07761e-09	hypermethylated	ANO10
cg00110039	1.07761e-09	hypermethylated	HDHD5
cg00110545	1.07761e-09	hypomethylated	PRKCQ
cg00110785	1.07761e-09	hypermethylated	IGFBP1
cg00110832	1.07761e-09	hypermethylated	PPT2
cg00112465	2.15521e-09	hypermethylated	KIAA1257
cg00112798	1.07761e-09	hypermethylated	JPH3
cg00113663	4.84922e-08	hypermethylated	PLEKHG4B
cg00115639	1.07761e-09	hypomethylated	NOG
cg00118229	1.29313e-08	hypomethylated	PDE9A
cg00118342	1.07761e-09	hypomethylated	UXS1
cg00118507	1.07761e-09	hypermethylated	MOV10
cg00119073	1.07761e-09	hypermethylated	LPP
cg00119127	1.07761e-09	hypermethylated	MICALL2
cg00119279	5.47423e-07	hypermethylated	SCRG1
cg00119314	1.07761e-09	hypermethylated	RSAD1
cg00120332	7.54324e-09	hypermethylated	AKIRIN2
cg00120505	2.93109e-07	hypermethylated	RIC1
cg00120783	1.07761e-09	hypermethylated	PITPNA
cg00120825	1.07761e-09	hypermethylated	PEX10
cg00121135	7.54324e-09	hypermethylated	LOC100129697
cg00122765	1.07761e-09	hypermethylated	NF1
cg00122854	1.07761e-09	hypomethylated	RUFY4
cg00123104	2.15521e-09	hypermethylated	CLSTN1
cg00123181	1.07761e-09	hypermethylated	NEU1
cg00124004	1.07761e-09	hypermethylated	CPNE3
cg00124375	1.07761e-09	hypermethylated	DDAH2
cg00125005	1.07761e-09	hypermethylated	GRIFIN
cg00128386	1.07761e-09	hypermethylated	GSE1
cg00128482	1.07761e-09	hypermethylated	PI15
cg00130165	1.07761e-09	hypermethylated	EPHA5
cg00130180	1.07761e-09	hypermethylated	DTYMK
cg00130530	1.07761e-09	hypomethylated	FKBP5
cg00130947	2.15521e-09	hypomethylated	ARHGAP18
cg00132135	1.07761e-09	hypermethylated	RIC8B
cg00132782	7.21995e-08	hypermethylated	ADRB1
cg00134602	1.07761e-09	hypermethylated	PRICKLE2
cg00134667	1.07761e-09	hypermethylated	TPSG1
cg00135056	2.15521e-09	hypermethylated	HMCES
cg00135293	1.07761e-09	hypomethylated	GRIK2
cg00136477	1.07761e-09	hypomethylated	C1QC
cg00136547	1.07761e-09	hypermethylated	DST
cg00137016	1.07761e-09	hypermethylated	ZNF836
cg00138926	1.07761e-09	hypermethylated	KCNF1
cg00140447	1.07761e-09	hypomethylated	IRF5
cg00141308	7.21995e-08	hypomethylated	SHISAL1
cg00142036	1.07761e-09	hypermethylated	SEPHS1
cg00142670	1.07761e-09	hypermethylated	LRRC73
cg00142933	1.07761e-09	hypermethylated	LIMS2
cg00143527	1.07761e-09	hypomethylated	TLNRD1
cg00144335	1.07761e-09	hypermethylated	ZNF718
cg00144673	1.07761e-09	hypermethylated	MCCD1
cg00145079	4.31042e-09	hypermethylated	SKOR1
cg00145118	1.07761e-09	hypermethylated	GNPDA1
cg00145141	1.07761e-09	hypermethylated	GGT6
cg00145253	1.07761e-09	hypermethylated	LHX8
cg00145875	1.07761e-09	hypermethylated	KCNF1
cg00145904	1.07761e-09	hypermethylated	CASZ1
cg00146645	1.34984e-08	hypomethylated	HIST3H2A
cg00146755	4.84922e-08	hypermethylated	GATD3A
cg00146864	1.07761e-09	hypomethylated	MAP3K14
cg00148892	4.31042e-09	hypermethylated	GATA6
cg00149061	1.07761e-09	hypermethylated	UGT2A3
cg00149213	1.07761e-09	hypomethylated	SLAMF1
cg00149679	1.07761e-09	hypomethylated	ADAMTS17
cg00150882	4.31042e-09	hypermethylated	AADAT
cg00151251	4.31042e-09	hypomethylated	ANKRD44
cg00151922	1.07761e-09	hypermethylated	JAG1
cg00152041	3.23282e-08	hypermethylated	SLCO4A1
cg00152259	2.15521e-09	hypermethylated	MRM1
cg00153306	1.07761e-09	hypomethylated	TMIE
cg00154357	1.07761e-09	hypermethylated	ZIC4
cg00154846	1.07761e-09	hypermethylated	FAAP20
cg00154920	1.07761e-09	hypomethylated	XCL2
cg00155732	1.07761e-09	hypomethylated	SLC2A7
cg00156230	1.07761e-09	hypermethylated	CCM2
cg00157016	1.07761e-09	hypermethylated	PFN4
cg00157179	1.07761e-09	hypermethylated	PLCH2
cg00157359	1.07761e-09	hypermethylated	PELI3
cg00157439	1.07761e-09	hypermethylated	SMOC2
cg00159439	2.15521e-09	hypermethylated	MAFF
cg00160583	1.07761e-09	hypermethylated	COL16A1
cg00160981	1.07761e-09	hypomethylated	FCRLB
cg00161225	1.07761e-09	hypomethylated	P2RX1
cg00161770	1.07761e-09	hypermethylated	ANGPTL3
cg00162231	3.23282e-08	hypermethylated	SLC6A1
cg00162806	1.07761e-09	hypermethylated	VENTX
cg00162862	7.21995e-08	hypermethylated	NTAN1
cg00163089	1.07761e-09	hypermethylated	EDEM3
cg00164458	1.07761e-09	hypermethylated	LBR
cg00164641	1.07761e-09	hypermethylated	MAF
cg00165394	1.07761e-09	hypermethylated	SPTBN5
cg00166352	2.15521e-09	hypermethylated	DCTD
cg00167820	1.07761e-09	hypermethylated	ASAP1
cg00168032	1.07761e-09	hypermethylated	RAPGEF2
cg00168118	1.07761e-09	hypermethylated	GSE1
cg00168240	1.29313e-08	hypermethylated	ARHGEF16
cg00168785	1.07761e-09	hypermethylated	WDSUB1
cg00168942	1.07761e-09	hypomethylated	GJD4
cg00169725	1.04528e-07	hypermethylated	NSD1
cg00171092	1.07761e-09	hypermethylated	ITGB5
cg00171729	1.07761e-09	hypermethylated	TRAM2
cg00172603	1.07761e-09	hypomethylated	SSBP3
cg00172849	1.07761e-09	hypermethylated	COL11A1
cg00173659	1.07761e-09	hypermethylated	UBE3C
cg00173804	1.07761e-09	hypermethylated	QSOX1
cg00174428	1.07761e-09	hypermethylated	LMX1A
cg00174500	1.07761e-09	hypermethylated	CMTM5
cg00175895	7.54324e-09	hypermethylated	FAM53A
cg00176043	1.07761e-09	hypermethylated	SERBP1
cg00176111	1.07761e-09	hypermethylated	TENT5B
cg00176210	1.07761e-09	hypomethylated	ANK1
cg00176709	1.07761e-09	hypermethylated	TBX18
cg00177243	7.54324e-09	hypermethylated	CACNB2
cg00177431	1.07761e-09	hypermethylated	PMEPA1
cg00178119	7.54324e-09	hypomethylated	RIMS2
cg00178635	1.49787e-07	hypermethylated	ZNF750
cg00178928	7.21995e-08	hypomethylated	ECEL1
cg00179070	1.07761e-09	hypermethylated	COL1A1
cg00179921	1.07761e-09	hypermethylated	RPS19BP1
cg00180666	1.07761e-09	hypermethylated	PMEPA1
cg00181125	7.54324e-09	hypermethylated	ABCC9
cg00181439	1.07761e-09	hypermethylated	HTR1B
cg00182727	2.15521e-09	hypermethylated	MMP9
cg00183186	7.21995e-08	hypermethylated	HTR1B
cg00183684	1.07761e-09	hypermethylated	DDAH1
cg00183886	1.92835e-09	hypermethylated	USP46
cg00184203	1.07761e-09	hypermethylated	FAM171B
cg00185066	1.07761e-09	hypermethylated	SPRY2
cg00185909	1.07761e-09	hypermethylated	ZNF165
cg00187327	1.07761e-09	hypermethylated	MN1
cg00187503	1.07761e-09	hypermethylated	MBP
cg00187557	1.07761e-09	hypomethylated	CXXC5
cg00187692	1.07761e-09	hypermethylated	WDFY2
cg00187889	1.07761e-09	hypomethylated	TAGAP
cg00188055	4.31042e-09	hypermethylated	TNXB
cg00188627	1.07761e-09	hypomethylated	SCHIP1
cg00188654	1.07761e-09	hypermethylated	DNASE1
cg00188704	1.07761e-09	hypermethylated	HOXA2
cg00192220	1.07761e-09	hypermethylated	N4BP1
cg00192882	1.07761e-09	hypermethylated	MFAP4
cg00195749	1.07761e-09	hypermethylated	CBX8
cg00196407	1.07761e-09	hypermethylated	ABR
cg00197058	1.07761e-09	hypermethylated	TBX4
cg00197322	4.84922e-08	hypomethylated	MAD1L1
cg00198594	2.93109e-07	hypermethylated	MB21D2
cg00198729	4.31042e-09	hypermethylated	PPY
cg00199048	1.07761e-09	hypomethylated	MAP3K14
cg00199091	1.07761e-09	hypermethylated	MRPS10
cg00199759	4.31042e-09	hypermethylated	ZNF596
cg00200164	4.31042e-09	hypermethylated	HIST1H4B
cg00200734	2.15521e-09	hypomethylated	DMRT3
cg00201025	1.07761e-09	hypermethylated	DZIP1L
cg00201296	1.07761e-09	hypermethylated	PSD4
cg00201445	2.04745e-08	hypermethylated	MB21D2
cg00201534	1.07761e-09	hypomethylated	KRTAP10-10
cg00202441	1.07761e-09	hypermethylated	GABRB1
cg00203913	2.04745e-08	hypomethylated	HS3ST3A1
cg00204249	4.31042e-09	hypermethylated	PGS1
cg00204465	1.49787e-07	hypomethylated	MYO15B
cg00204501	3.23282e-08	hypermethylated	TJP1
cg00204748	7.54324e-09	hypermethylated	FAR2
cg00204976	1.07761e-09	hypermethylated	ACKR3
cg00205605	3.23282e-08	hypomethylated	PRXL2B
cg00205703	1.07761e-09	hypermethylated	FAM131A
cg00205756	1.07761e-09	hypermethylated	RBFOX1
cg00206356	1.07761e-09	hypermethylated	EXOC1L
cg00206463	1.49787e-07	hypermethylated	TRIM26
cg00206779	1.07761e-09	hypomethylated	DCSTAMP
cg00207226	1.07761e-09	hypomethylated	C5orf63
cg00207280	1.07761e-09	hypermethylated	TRIB1
cg00207352	1.07761e-09	hypermethylated	PLXNB1
cg00207731	1.07761e-09	hypermethylated	FURIN
cg00207833	2.15521e-09	hypermethylated	NIPA1
cg00209038	7.54324e-09	hypermethylated	LHCGR
cg00209484	1.07761e-09	hypermethylated	CACNA1I
cg00209623	1.07761e-09	hypermethylated	HES1
cg00209786	1.07761e-09	hypomethylated	C20orf85
cg00210249	1.07761e-09	hypermethylated	TACR2
cg00210271	1.07761e-09	hypomethylated	ATP5MC2
cg00210856	1.07761e-09	hypermethylated	EBF1
cg00211174	1.07761e-09	hypermethylated	MCM2
cg00213123	7.71338e-09	hypermethylated	CYP1A1
cg00213668	4.31042e-09	hypermethylated	BAIAP2L1
cg00214395	1.07761e-09	hypermethylated	TM4SF4
cg00214791	4.31042e-09	hypermethylated	RARB
cg00214970	1.29313e-08	hypomethylated	SPHKAP
cg00215587	3.23282e-08	hypermethylated	MKRN3
cg00216180	2.10133e-07	hypermethylated	RASA3
cg00218893	1.07761e-09	hypomethylated	SLC16A5
cg00218945	1.07761e-09	hypermethylated	ARFGAP3
cg00219151	1.07761e-09	hypermethylated	SLC16A9
cg00219210	1.07761e-09	hypermethylated	ELAC2
cg00220243	1.07761e-09	hypermethylated	NTMT1
cg00220575	3.23282e-08	hypermethylated	RCAN2
cg00220677	1.07761e-09	hypermethylated	PRLR
cg00220721	1.07761e-09	hypomethylated	PRR5L
cg00220737	1.07761e-09	hypermethylated	KCTD8
cg00221658	1.07761e-09	hypermethylated	MRPS24
cg00221718	1.07761e-09	hypermethylated	CNBP
cg00222015	1.07761e-09	hypermethylated	RHOF
cg00222341	1.07761e-09	hypomethylated	BNC1
cg00222472	1.07761e-09	hypermethylated	PBX1
cg00222799	1.07761e-09	hypermethylated	ABCG1
cg00222801	1.07761e-09	hypermethylated	NOL10
cg00223046	1.07761e-09	hypermethylated	KCNAB2
cg00223136	7.21995e-08	hypomethylated	IRX1
cg00223703	2.04745e-08	hypermethylated	DGKD
cg00223767	1.07761e-09	hypermethylated	WNT11
cg00223792	1.07761e-09	hypermethylated	BTC
cg00224202	9.84931e-07	hypermethylated	NHSL1
cg00224471	7.54324e-09	hypermethylated	KCNIP1
cg00224929	1.07761e-09	hypermethylated	GAD1
cg00225067	1.07761e-09	hypermethylated	LIMD1
cg00225196	1.07761e-09	hypomethylated	ZNF703
cg00225902	1.07761e-09	hypermethylated	LRIG1
cg00226831	1.07761e-09	hypermethylated	PLA2G4D
cg00226984	4.31042e-09	hypermethylated	KLHL30
cg00227093	1.07761e-09	hypermethylated	SYNPO
cg00228735	1.07761e-09	hypomethylated	PODXL
cg00228796	4.01947e-07	hypermethylated	ECE1
cg00228891	1.07761e-09	hypermethylated	CR1L
cg00231875	1.07761e-09	hypermethylated	RRAS2
cg00231945	3.23282e-08	hypermethylated	SUMO3
cg00232535	3.23282e-08	hypomethylated	ACTB
cg00233028	1.07761e-09	hypermethylated	CD82
cg00233594	7.54324e-09	hypermethylated	MGAT5
cg00233779	1.29313e-08	hypermethylated	ZBP1
cg00233943	1.07761e-09	hypomethylated	TBX4
cg00234321	1.07761e-09	hypermethylated	KLF15
cg00234384	1.07761e-09	hypermethylated	ESM1
cg00234446	3.23282e-08	hypermethylated	C18orf65
cg00235484	2.15521e-09	hypomethylated	MAP7
cg00235754	1.07761e-09	hypermethylated	CYFIP1
cg00238249	1.07761e-09	hypermethylated	SDHAF4
cg00238391	1.07761e-09	hypomethylated	SMARCD3
cg00238510	1.07761e-09	hypermethylated	SRSF7
cg00238692	5.47423e-07	hypermethylated	PHLDA1
cg00238818	1.07761e-09	hypermethylated	PRR7
cg00239074	1.07761e-09	hypermethylated	CHD9
cg00239660	4.31042e-09	hypomethylated	TMEM244
cg00240178	1.07761e-09	hypomethylated	EEF1A1
cg00240195	1.07761e-09	hypomethylated	NR4A2
cg00240653	1.07761e-09	hypomethylated	TESPA1
cg00240880	1.07761e-09	hypermethylated	CCN5
cg00241076	4.31042e-09	hypermethylated	C16orf82
cg00241273	1.07761e-09	hypermethylated	EFNB2
cg00242341	1.07761e-09	hypomethylated	ARAP1
cg00242358	1.04528e-07	hypomethylated	CSPG5
cg00242839	1.07761e-09	hypermethylated	RBM17
cg00242976	1.07761e-09	hypermethylated	UBE2C
cg00243040	1.07761e-09	hypomethylated	RBM28
cg00243187	4.84922e-08	hypermethylated	KCNJ1
cg00245454	1.07761e-09	hypermethylated	FNIP2
cg00245465	1.07761e-09	hypermethylated	AICDA
cg00245778	1.07761e-09	hypermethylated	TOR3A
cg00245854	1.07761e-09	hypermethylated	DCTN4
cg00245890	1.29313e-08	hypermethylated	FAM107A
cg00246402	2.04745e-08	hypermethylated	FRMD4A
cg00247557	3.23282e-08	hypermethylated	AKAIN1
cg00247963	1.07761e-09	hypermethylated	REXO5
cg00248449	1.07761e-09	hypomethylated	TPTEP2-CSNK1E
cg00249032	1.07761e-09	hypermethylated	SDC4
cg00249205	1.07761e-09	hypomethylated	STX1B
cg00249264	7.54324e-09	hypermethylated	LPCAT2
cg00250391	1.07761e-09	hypermethylated	PANX1
cg00250409	1.07761e-09	hypermethylated	C16orf47
cg00250430	7.54324e-09	hypomethylated	DMRT2
cg00250483	1.07761e-09	hypermethylated	RGS5
cg00251405	4.31042e-09	hypermethylated	KIAA1522
cg00251678	1.07761e-09	hypermethylated	ARHGEF16
cg00252282	7.54324e-09	hypermethylated	NTF3
cg00252615	1.07761e-09	hypermethylated	GABRB2
cg00253228	1.07761e-09	hypermethylated	PLEC
cg00253681	1.07761e-09	hypermethylated	ART4
cg00254017	1.07761e-09	hypomethylated	MAP3K1
cg00254133	3.23282e-08	hypermethylated	NTSR1
cg00254524	1.07761e-09	hypermethylated	RGPD6
cg00254886	1.07761e-09	hypermethylated	TIFAB
cg00255699	2.04745e-08	hypermethylated	TRIT1
cg00255726	1.07761e-09	hypomethylated	DOK2
cg00255732	1.07761e-09	hypermethylated	ANO7
cg00256231	1.07761e-09	hypomethylated	TBC1D16
cg00257271	1.07761e-09	hypomethylated	ANXA2R
cg00257893	1.07761e-09	hypomethylated	NHSL1
cg00258409	1.07761e-09	hypermethylated	CPE
cg00259249	1.07761e-09	hypermethylated	GJB3
cg00259755	3.23282e-08	hypomethylated	PWWP2B
cg00260201	1.07761e-09	hypomethylated	PRR15L
cg00260803	2.15521e-09	hypermethylated	TSC2
cg00260937	2.15521e-09	hypermethylated	ATP6V1FNB
cg00261569	1.07761e-09	hypermethylated	TIMMDC1
cg00261668	1.07761e-09	hypermethylated	HSPB7
cg00261832	1.07761e-09	hypermethylated	CCN2
cg00261900	1.07761e-09	hypermethylated	SLC29A1
cg00262054	1.07761e-09	hypomethylated	MYO18A
cg00262621	5.47423e-07	hypermethylated	MMP23B
cg00263856	1.07761e-09	hypermethylated	ZNF519
cg00264133	1.07761e-09	hypermethylated	JPT1
cg00264754	1.07761e-09	hypomethylated	LRRC4C
cg00265360	1.07761e-09	hypomethylated	ABR
cg00267142	1.07761e-09	hypermethylated	RPS6KA2
cg00267274	2.15521e-09	hypermethylated	RNF216
cg00268476	1.07761e-09	hypomethylated	KCTD5
cg00269140	1.07761e-09	hypermethylated	GRM3
cg00270625	1.07761e-09	hypermethylated	CPT1B
cg00270974	1.07761e-09	hypermethylated	DAAM2
cg00273068	1.29313e-08	hypomethylated	EMILIN3
cg00273198	1.07761e-09	hypermethylated	LHX3
cg00273449	1.07761e-09	hypermethylated	M1AP
cg00274203	1.07761e-09	hypermethylated	COQ10A
cg00275479	7.54324e-09	hypomethylated	NEUROG1
cg00276098	1.29313e-08	hypermethylated	CTSB
cg00276799	4.01947e-07	hypomethylated	ELMOD1
cg00277769	7.54324e-09	hypermethylated	BRI3
cg00278392	1.07761e-09	hypermethylated	ATXN1
cg00280345	1.07761e-09	hypermethylated	GPT
cg00280609	1.07761e-09	hypermethylated	BEST4
cg00280619	1.07761e-09	hypermethylated	TCP11
cg00282244	1.07761e-09	hypermethylated	CLDN15
cg00282706	1.07761e-09	hypomethylated	ANO2
cg00282953	1.07761e-09	hypermethylated	ARL10
cg00283876	1.07761e-09	hypermethylated	BCL7C
cg00283986	1.07761e-09	hypermethylated	GDF7
cg00284173	1.07761e-09	hypermethylated	FKBP1B
cg00285902	7.54324e-09	hypermethylated	LRRC2
cg00286104	4.31042e-09	hypomethylated	MYO15B
cg00286125	1.07761e-09	hypermethylated	HSPB6
cg00286188	4.31042e-09	hypermethylated	LTBP1
cg00287773	1.07761e-09	hypomethylated	CYSTM1
cg00287974	1.07761e-09	hypomethylated	ZNF273
cg00288598	1.07761e-09	hypomethylated	CHRAC1
cg00288844	1.07761e-09	hypermethylated	TXNDC11
cg00289503	1.07761e-09	hypomethylated	DPH3P1
cg00290023	1.07761e-09	hypomethylated	SFXN1
cg00290086	1.07761e-09	hypomethylated	DMRT2
cg00291054	1.07761e-09	hypermethylated	ATMIN
cg00293660	1.07761e-09	hypermethylated	GFRAL
cg00293940	1.07761e-09	hypermethylated	SLC16A7
cg00294149	4.31042e-09	hypermethylated	GABARAPL2
cg00294550	1.07761e-09	hypermethylated	ANK3
cg00296038	1.07761e-09	hypermethylated	VGLL4
cg00296578	1.07761e-09	hypermethylated	FEZ2
cg00296903	4.84922e-08	hypermethylated	CDK20
cg00297832	2.15521e-09	hypomethylated	MMP23B
cg00297912	2.93109e-07	hypermethylated	TFB1M
cg00297993	3.23282e-08	hypermethylated	C15orf41
cg00298065	1.07761e-09	hypermethylated	ZNF274
cg00298357	1.07761e-09	hypermethylated	IL17B
cg00298399	4.84922e-08	hypermethylated	PADI6
cg00298951	1.07761e-09	hypermethylated	CMKLR1
cg00299396	1.07761e-09	hypomethylated	CADM1
cg00300969	1.07761e-09	hypomethylated	DNMT3B
cg00301159	2.15521e-09	hypermethylated	SLC66A1L
cg00301555	2.44257e-09	hypermethylated	TM9SF3
cg00301660	1.07761e-09	hypermethylated	SNAI2
cg00302076	7.54324e-09	hypermethylated	TRPV1
cg00302979	1.07761e-09	hypomethylated	SPRY1
cg00302983	2.15521e-09	hypermethylated	SACS
cg00303183	4.01947e-07	hypomethylated	TBR1
cg00303541	1.07761e-09	hypermethylated	GRM2
cg00303919	7.37082e-07	hypermethylated	REG4
cg00304185	1.07761e-09	hypermethylated	SOX8
cg00304959	7.21995e-08	hypermethylated	LMNA
cg00305740	1.07761e-09	hypermethylated	ELN
cg00305996	1.07761e-09	hypermethylated	IRS1
cg00308665	1.07761e-09	hypermethylated	HTR2A
cg00310463	1.07761e-09	hypermethylated	KY
cg00310940	1.07761e-09	hypermethylated	SLC2A5
cg00311035	1.04528e-07	hypermethylated	MTURN
cg00311799	1.07761e-09	hypermethylated	CTSF
cg00312809	1.07761e-09	hypermethylated	PRKCZ
cg00313914	1.07761e-09	hypermethylated	NAV1
cg00314029	2.15521e-09	hypermethylated	RBMS1
cg00314622	1.29313e-08	hypermethylated	TIMP4
cg00316222	2.93109e-07	hypomethylated	OLIG3
cg00316508	1.07761e-09	hypermethylated	ZNF827
cg00317577	1.04528e-07	hypermethylated	CPEB1
cg00318322	1.04528e-07	hypermethylated	C16orf86
cg00318947	1.07761e-09	hypermethylated	HOXA3
cg00319595	2.04745e-08	hypermethylated	BCAR1
cg00319655	7.21995e-08	hypermethylated	ANXA3
cg00319686	4.31042e-09	hypermethylated	MAP2K1
cg00319692	9.84931e-07	hypermethylated	ATP6V0D2
cg00319774	1.07761e-09	hypermethylated	DUSP26
cg00320094	1.07761e-09	hypermethylated	WLS
cg00320216	1.07761e-09	hypomethylated	ETS1
cg00320288	1.07761e-09	hypomethylated	COX4I1
cg00320765	1.07761e-09	hypomethylated	ZFP36L1
cg00321234	1.07761e-09	hypermethylated	SCOC
cg00321288	1.07761e-09	hypermethylated	MGAT4C
cg00321478	1.07761e-09	hypermethylated	CRB1
cg00322262	1.07761e-09	hypermethylated	ABLIM2
cg00322486	1.07761e-09	hypermethylated	ELAVL4
cg00323916	1.07761e-09	hypermethylated	PDXP
cg00324128	1.07761e-09	hypermethylated	CSRNP3
cg00324592	2.04745e-08	hypermethylated	FNTA
cg00324725	1.07761e-09	hypermethylated	MT4
cg00325125	2.15521e-09	hypermethylated	GLYATL1
cg00325139	1.07761e-09	hypermethylated	PRIM2
cg00325866	2.10133e-07	hypermethylated	C2CD4A
cg00325968	2.15521e-09	hypermethylated	COL22A1
cg00326231	1.07761e-09	hypomethylated	CLTCL1
cg00326648	1.07761e-09	hypermethylated	PUS10
cg00326785	7.54324e-09	hypomethylated	RAPGEF5
cg00326836	2.15521e-09	hypomethylated	PRICKLE2
cg00328210	1.07761e-09	hypermethylated	PRKCZ
cg00328219	1.07761e-09	hypermethylated	KIF13B
cg00328376	1.07761e-09	hypomethylated	SKAP2
cg00328523	4.31042e-09	hypermethylated	ATP6V1H
cg00328720	1.07761e-09	hypomethylated	EXTL3
cg00328729	1.07761e-09	hypermethylated	PRDM11
cg00329447	1.29313e-08	hypomethylated	PLEC
cg00329472	2.93109e-07	hypermethylated	R3HCC1
cg00329618	1.49787e-07	hypermethylated	DTX1
cg00330059	1.07761e-09	hypomethylated	DCTD
cg00330170	2.15521e-09	hypermethylated	MEGF8
cg00330455	1.07761e-09	hypermethylated	ARHGEF10L
cg00331135	1.07761e-09	hypermethylated	C2orf49
cg00331508	1.07761e-09	hypermethylated	ARHGEF25
cg00331677	3.85669e-09	hypermethylated	CX3CL1
cg00332048	1.07761e-09	hypermethylated	HDAC9
cg00332146	1.07761e-09	hypomethylated	CDHR2
cg00332937	4.31042e-09	hypomethylated	FOXD1
cg00333824	2.93109e-07	hypermethylated	CDH7
cg00333946	7.37082e-07	hypomethylated	MEF2A
cg00334507	1.07761e-09	hypermethylated	PRRT2
cg00334976	1.07761e-09	hypomethylated	RBBP8NL
cg00335286	1.07761e-09	hypermethylated	MC2R
cg00335712	1.29313e-08	hypermethylated	ATOH1
cg00335908	1.07761e-09	hypomethylated	LOC100129697
cg00336149	1.07761e-09	hypomethylated	CACNA1D
cg00336867	1.07761e-09	hypermethylated	ATP6V1C2
cg00337020	2.10133e-07	hypermethylated	SF3A2
cg00338631	1.07761e-09	hypermethylated	PROS1
cg00338702	4.84922e-08	hypermethylated	CHFR
cg00338996	1.29313e-08	hypermethylated	SLC35C1
cg00339319	1.07761e-09	hypermethylated	CAPN2
cg00339331	1.07761e-09	hypermethylated	CEBPA
cg00339782	1.07761e-09	hypermethylated	MTMR11
cg00339913	1.07761e-09	hypermethylated	PHYHIP
cg00340024	1.07761e-09	hypermethylated	GFI1
cg00340102	2.04745e-08	hypermethylated	ERGIC3
cg00340326	1.07761e-09	hypermethylated	RUVBL1
cg00340855	1.07761e-09	hypomethylated	HLA-E
cg00340958	1.07761e-09	hypermethylated	B4GALT5
cg00341042	2.15521e-09	hypermethylated	ATRNL1
cg00341060	1.07761e-09	hypermethylated	SLC45A1
cg00341387	1.07761e-09	hypermethylated	C18orf25
cg00341606	1.07761e-09	hypomethylated	SREBF1
cg00341732	1.07761e-09	hypermethylated	SMTN
cg00342530	1.07761e-09	hypermethylated	GARNL3
cg00343092	1.07761e-09	hypomethylated	TSPO
cg00343305	1.07761e-09	hypermethylated	VWA3A
cg00343839	1.07761e-09	hypermethylated	LOC728392
cg00344445	1.07761e-09	hypermethylated	KCNJ1
cg00344655	2.15521e-09	hypermethylated	ECE1
cg00344900	3.23282e-08	hypermethylated	KLF15
cg00345314	1.07761e-09	hypermethylated	SGK3
cg00345344	2.15521e-09	hypermethylated	ZNF469
cg00345862	1.07761e-09	hypermethylated	CNMD
cg00345916	5.47423e-07	hypermethylated	ELOA3
cg00346208	4.84922e-08	hypermethylated	VWA5B1
cg00346376	4.31042e-09	hypomethylated	SLC12A7
cg00346446	2.10133e-07	hypermethylated	MRPL24
cg00346898	1.07761e-09	hypermethylated	DISC1
cg00347798	1.49787e-07	hypermethylated	CLEC3B
cg00348389	1.07761e-09	hypermethylated	PYDC1
cg00348467	4.31042e-09	hypermethylated	HEXIM1
cg00349061	3.23282e-08	hypomethylated	SLC30A2
cg00349404	1.07761e-09	hypermethylated	ITPRIP
cg00350296	1.07761e-09	hypermethylated	CD248
cg00350432	1.07761e-09	hypermethylated	SMAD6
cg00350914	1.07761e-09	hypermethylated	KLF12
cg00350942	1.07761e-09	hypermethylated	GRIN1
cg00351047	1.07761e-09	hypermethylated	ILVBL
cg00351119	2.04745e-08	hypermethylated	FUCA2
cg00351443	1.07761e-09	hypomethylated	NEURL1
cg00351537	1.07761e-09	hypermethylated	ZNF358
cg00351838	1.07761e-09	hypermethylated	TMEM184C
cg00352780	1.29313e-08	hypermethylated	GSS
cg00352913	1.07761e-09	hypermethylated	KCNAB2
cg00353006	1.07761e-09	hypermethylated	ARFGAP2
cg00353571	1.07761e-09	hypermethylated	RASIP1
cg00353643	1.07761e-09	hypermethylated	UNKL
cg00354381	2.93109e-07	hypermethylated	SLC43A3
cg00354884	1.07761e-09	hypermethylated	ABR
cg00357551	2.15521e-09	hypermethylated	INSYN2B
cg00357958	1.07761e-09	hypermethylated	HCAR1
cg00358213	1.07761e-09	hypermethylated	DOCK10
cg00358609	1.07761e-09	hypermethylated	EPS8L1
cg00359395	1.07761e-09	hypermethylated	HSPG2
cg00360414	1.07761e-09	hypermethylated	TMEM26
cg00360761	1.07761e-09	hypomethylated	ZFP36L2
cg00361017	1.07761e-09	hypomethylated	PDE10A
cg00363082	4.31042e-09	hypomethylated	NKX2-5
cg00363312	1.07761e-09	hypomethylated	CLEC2L
cg00364287	2.15521e-09	hypermethylated	P2RX7
cg00364304	7.37082e-07	hypermethylated	MAF
cg00364758	1.07761e-09	hypermethylated	EPDR1
cg00365945	1.07761e-09	hypermethylated	SLC2A4RG
cg00366531	2.15521e-09	hypermethylated	TUBA3E
cg00366850	1.07761e-09	hypomethylated	SIX2
cg00367497	1.07761e-09	hypermethylated	NR2F2
cg00369142	1.07761e-09	hypermethylated	MSL2
cg00369658	1.07761e-09	hypermethylated	SERPING1
cg00370106	1.07761e-09	hypomethylated	SYTL3
cg00372375	4.31042e-09	hypermethylated	MFHAS1
cg00373371	1.07761e-09	hypermethylated	PFKFB3
cg00373499	1.07761e-09	hypermethylated	PKD2L2
cg00374492	4.31042e-09	hypomethylated	CCND3
cg00375025	1.07761e-09	hypermethylated	KCNAB1
cg00375581	1.07761e-09	hypermethylated	COL6A2
cg00375819	1.49787e-07	hypermethylated	SLC6A1
cg00376544	5.47423e-07	hypermethylated	FBXO39
cg00377320	1.07761e-09	hypermethylated	DLX4
cg00377497	4.31042e-09	hypermethylated	TRIM35
cg00377915	1.07761e-09	hypermethylated	DDX50
cg00378158	1.07761e-09	hypermethylated	LARGE1
cg00379467	1.07761e-09	hypermethylated	EDNRA
cg00379648	1.07761e-09	hypomethylated	RFX4
cg00379713	1.07761e-09	hypomethylated	SLC37A2
cg00379720	1.07761e-09	hypermethylated	ZNF728
cg00380780	1.07761e-09	hypermethylated	PXDC1
cg00381131	2.93109e-07	hypermethylated	TRIM2
cg00382919	7.37082e-07	hypomethylated	IL22
cg00383220	1.07761e-09	hypermethylated	H2AFX
cg00384847	1.07761e-09	hypermethylated	VPS13D
cg00386007	1.07761e-09	hypermethylated	LRRC18
cg00386405	1.07761e-09	hypermethylated	ZNF536
cg00386408	1.07761e-09	hypermethylated	TGFBI
cg00387551	1.07761e-09	hypermethylated	PRDM16
cg00388154	2.04745e-08	hypomethylated	CALML4
cg00388287	1.29313e-08	hypermethylated	KLHL29
cg00388812	1.07761e-09	hypomethylated	OSR2
cg00390775	2.10133e-07	hypermethylated	PRUNE2
cg00391479	1.07761e-09	hypermethylated	EFNA2
cg00393263	1.29313e-08	hypermethylated	GJC2
cg00393985	1.07761e-09	hypomethylated	WIPI2
cg00394021	1.49787e-07	hypermethylated	SLC26A2
cg00394180	4.31042e-09	hypomethylated	GDF6
cg00394583	4.31042e-09	hypermethylated	VPS8
cg00395063	1.07761e-09	hypermethylated	ARHGEF12
cg00395486	1.29313e-08	hypermethylated	PHACTR2
cg00396991	1.29313e-08	hypermethylated	HSPA6
cg00397575	1.07761e-09	hypermethylated	RASL12
cg00397859	1.07761e-09	hypermethylated	NDUFAF5
cg00398764	1.07761e-09	hypomethylated	MEIS2
cg00399295	2.15521e-09	hypermethylated	MAZ
cg00399483	1.07761e-09	hypermethylated	DCC
cg00400448	1.07761e-09	hypermethylated	FOXB1
cg00400915	2.10133e-07	hypomethylated	MRPL57
cg00400992	1.07761e-09	hypermethylated	LHFPL2
cg00401234	1.07761e-09	hypermethylated	DSTN
cg00401433	1.07761e-09	hypermethylated	ZFPM2
cg00401471	1.07761e-09	hypermethylated	C19orf33
cg00401972	1.07761e-09	hypermethylated	CDH5
cg00403478	1.07761e-09	hypomethylated	HLA-DPA1
cg00403579	1.07761e-09	hypermethylated	DAB2IP
cg00404025	1.07761e-09	hypomethylated	WDFY4
cg00404394	1.07761e-09	hypomethylated	FGR
cg00404923	1.07761e-09	hypermethylated	STOX2
cg00405824	1.07761e-09	hypermethylated	GSE1
cg00407413	2.04745e-08	hypermethylated	RER1
cg00407537	1.07761e-09	hypomethylated	ADGRG5
cg00407659	4.01947e-07	hypermethylated	ANXA6
cg00408678	1.07761e-09	hypermethylated	PI16
cg00409104	1.07761e-09	hypomethylated	PIK3R6
cg00409260	1.07761e-09	hypermethylated	JRK
cg00409434	1.07761e-09	hypermethylated	EPAS1
cg00410600	2.15521e-09	hypermethylated	SCRT1
cg00410926	1.07761e-09	hypermethylated	FAM166B
cg00412772	1.07761e-09	hypomethylated	C19orf33
cg00412851	1.07761e-09	hypermethylated	DTNBP1
cg00413250	1.07761e-09	hypermethylated	SHISA9
cg00413617	1.07761e-09	hypermethylated	KCNC1
cg00414292	1.07761e-09	hypermethylated	TRH
cg00414384	1.07761e-09	hypermethylated	TESMIN
cg00415011	1.07761e-09	hypomethylated	PTK2
cg00415057	1.07761e-09	hypermethylated	SLC7A6OS
cg00415424	2.15521e-09	hypermethylated	SLC8A1
cg00415665	9.84931e-07	hypermethylated	ZHX2
cg00415993	1.07761e-09	hypermethylated	F2RL2
cg00416130	1.07761e-09	hypomethylated	GJA4
cg00416645	1.07761e-09	hypermethylated	IGFBP5
cg00417094	1.07761e-09	hypomethylated	CD247
cg00417131	1.07761e-09	hypermethylated	SRSF12
cg00417151	1.07761e-09	hypermethylated	DSTN
cg00417323	1.07761e-09	hypomethylated	SLC25A52
cg00420095	1.29313e-08	hypermethylated	CLK4
cg00420526	1.07761e-09	hypermethylated	SLC12A4
cg00421624	1.07761e-09	hypermethylated	SLC27A3
cg00422311	1.07761e-09	hypermethylated	RBMS1
cg00422578	1.07761e-09	hypomethylated	TRIM29
cg00422699	7.54324e-09	hypermethylated	MAN2B1
cg00423030	1.07761e-09	hypermethylated	TNRC6C
cg00423035	1.07761e-09	hypermethylated	ATXN7L1
cg00423700	1.07761e-09	hypermethylated	CES3
cg00423871	1.07761e-09	hypermethylated	TICAM1
cg00424169	1.07761e-09	hypermethylated	TEX26
cg00424451	1.07761e-09	hypermethylated	SOCS3
cg00424690	1.07761e-09	hypermethylated	LRRC73
cg00425764	1.07761e-09	hypermethylated	MYH11
cg00425843	1.29313e-08	hypermethylated	CYP26A1
cg00425918	1.49787e-07	hypermethylated	NKX2-6
cg00426498	2.10133e-07	hypermethylated	MYO18A
cg00426659	1.07761e-09	hypermethylated	ANKS1B
cg00428179	1.07761e-09	hypermethylated	ZNF438
cg00428382	1.07761e-09	hypermethylated	SPRY1
cg00428457	1.07761e-09	hypermethylated	C1QL2
cg00428526	1.07761e-09	hypermethylated	CCDC96
cg00428568	1.07761e-09	hypermethylated	TPH1
cg00428638	1.07761e-09	hypermethylated	INSR
cg00429268	1.07761e-09	hypomethylated	KCNB1
cg00429862	1.07761e-09	hypermethylated	MYOCD
cg00430036	1.07761e-09	hypermethylated	SLC35D2
cg00430287	1.07761e-09	hypermethylated	FRK
cg00431050	1.07761e-09	hypermethylated	ELOVL3
cg00431114	1.07761e-09	hypermethylated	TTPAL
cg00431565	1.04528e-07	hypermethylated	NFIC
cg00431968	1.07761e-09	hypomethylated	SLC26A7
cg00432454	1.07761e-09	hypermethylated	SLC52A3
cg00433406	1.07761e-09	hypermethylated	VWA5B1
cg00433866	1.07761e-09	hypermethylated	MOG
cg00434119	1.07761e-09	hypermethylated	DGKG
cg00435173	4.31042e-09	hypomethylated	HSPB9
cg00436496	1.07761e-09	hypomethylated	NR2F2
cg00436874	5.47423e-07	hypermethylated	ADAMTS10
cg00437124	1.07761e-09	hypomethylated	HS3ST5
cg00438026	4.84922e-08	hypermethylated	ATP6V1G2
cg00438740	1.07761e-09	hypomethylated	INPP5D
cg00438946	1.07761e-09	hypomethylated	SMIM29
cg00439261	4.31042e-09	hypermethylated	BCAR1
cg00439384	1.07761e-09	hypermethylated	PDIA5
cg00441754	2.15521e-09	hypermethylated	TOMM40
cg00442389	1.07761e-09	hypomethylated	GPSM3
cg00443788	1.07761e-09	hypermethylated	IDI2
cg00444151	1.07761e-09	hypermethylated	SLFN12L
cg00444390	2.15521e-09	hypermethylated	OR10A6
cg00445443	2.15521e-09	hypermethylated	HOXA2
cg00446123	1.07761e-09	hypomethylated	LIME1
cg00446413	2.10133e-07	hypermethylated	DPP6
cg00447208	1.07761e-09	hypomethylated	TMC8
cg00447769	1.07761e-09	hypermethylated	C3orf62
cg00448191	4.31042e-09	hypomethylated	NKX6-3
cg00448659	7.21995e-08	hypermethylated	ATG9B
cg00448707	9.84931e-07	hypomethylated	DIRAS3
cg00448814	1.07761e-09	hypermethylated	NKAPL
cg00448868	1.07761e-09	hypermethylated	DYNC1LI2
cg00449067	1.07761e-09	hypermethylated	CALCRL
cg00449201	1.07761e-09	hypermethylated	CPT1C
cg00449482	1.07761e-09	hypermethylated	EPN1
cg00449767	1.07761e-09	hypermethylated	EXOC3L2
cg00449812	4.31042e-09	hypomethylated	ZSCAN10
cg00450695	1.07761e-09	hypomethylated	ARHGAP45
cg00450784	1.07761e-09	hypomethylated	RFX4
cg00451194	2.04745e-08	hypermethylated	HAS3
cg00451397	1.07761e-09	hypomethylated	GTF2A1L
cg00451635	1.07761e-09	hypermethylated	EMP2
cg00452257	1.07761e-09	hypermethylated	SELENOV
cg00452882	2.15521e-09	hypermethylated	ACD
cg00453735	1.07761e-09	hypermethylated	ITGB1
cg00453808	2.15521e-09	hypermethylated	SRRM5
cg00453938	1.07761e-09	hypomethylated	MAFB
cg00454734	2.15521e-09	hypermethylated	GCK
cg00455467	1.07761e-09	hypomethylated	ARHGEF4
cg00456326	1.07761e-09	hypermethylated	OSR1
cg00456651	1.07761e-09	hypermethylated	SDC3
cg00457087	1.07761e-09	hypermethylated	DDR2
cg00457403	2.15521e-09	hypermethylated	SST
cg00457913	7.54324e-09	hypermethylated	PTCHD4
cg00458564	2.04745e-08	hypermethylated	RASA3
cg00458754	1.07761e-09	hypermethylated	LDB3
cg00459232	1.07761e-09	hypermethylated	CD9
cg00459445	1.07761e-09	hypermethylated	GLCCI1
cg00459816	1.07761e-09	hypermethylated	ERBB2
cg00460436	1.07761e-09	hypermethylated	PAM16
cg00460983	1.07761e-09	hypermethylated	IFIT1B
cg00461578	1.07761e-09	hypermethylated	ZNF827
cg00461650	1.07761e-09	hypermethylated	ERCC4
cg00462700	1.07761e-09	hypermethylated	DPYSL4
cg00463502	1.07761e-09	hypermethylated	WFIKKN2
cg00463859	1.07761e-09	hypermethylated	TCEA3
cg00465284	9.84931e-07	hypermethylated	LRRTM1
cg00465319	1.07761e-09	hypermethylated	MYLK
cg00466268	4.31042e-09	hypermethylated	SLITRK3
cg00468125	1.07761e-09	hypomethylated	STK32C
cg00468146	4.31042e-09	hypermethylated	ID4
cg00468395	2.15521e-09	hypermethylated	XPO6
cg00469015	1.49787e-07	hypermethylated	RPLP1
cg00469269	1.07761e-09	hypermethylated	CAPN10
cg00469897	1.07761e-09	hypermethylated	TNS3
cg00470636	1.07761e-09	hypermethylated	DPYSL2
cg00470955	2.15521e-09	hypermethylated	RBFOX1
cg00471190	1.07761e-09	hypomethylated	IL32
cg00471696	1.07761e-09	hypermethylated	MAP3K20
cg00472029	1.49787e-07	hypomethylated	ZIC5
cg00472373	7.21995e-08	hypermethylated	ARPC4
cg00472454	1.07761e-09	hypermethylated	KRTAP5-8
cg00472687	3.23282e-08	hypermethylated	ZNF574
cg00472879	1.07761e-09	hypermethylated	SORBS1
cg00473501	1.07761e-09	hypomethylated	MPO
cg00473597	1.07761e-09	hypermethylated	RFX2
cg00474017	1.07761e-09	hypermethylated	LOC101928841
cg00474091	1.07761e-09	hypermethylated	AEBP2
cg00474713	4.84922e-08	hypermethylated	ATP2A1
cg00476617	4.84922e-08	hypermethylated	CACNB2
cg00476882	7.54324e-09	hypermethylated	TESPA1
cg00477978	1.07761e-09	hypermethylated	HPX
cg00479240	4.31042e-09	hypermethylated	JCAD
cg00479463	1.07761e-09	hypomethylated	SLC7A10
cg00479912	1.07761e-09	hypermethylated	MAF
cg00480381	1.07761e-09	hypermethylated	RBFOX1
cg00480389	1.07761e-09	hypermethylated	CBLN4
cg00481600	7.54324e-09	hypermethylated	CILP
cg00481951	1.07761e-09	hypermethylated	SST
cg00483217	1.07761e-09	hypomethylated	EFR3B
cg00483304	3.23282e-08	hypermethylated	SERTAD2
cg00483992	1.07761e-09	hypermethylated	TMEM35B
cg00484122	1.07761e-09	hypermethylated	PUM2
cg00486915	1.07761e-09	hypermethylated	RAP2B
cg00487187	3.23282e-08	hypomethylated	HHEX
cg00488091	1.07761e-09	hypomethylated	STX11
cg00488501	1.07761e-09	hypermethylated	OSBPL5
cg00489660	1.07761e-09	hypermethylated	TNKS1BP1
cg00490655	7.37082e-07	hypermethylated	FIGN
cg00491021	1.07761e-09	hypermethylated	PLAT
cg00491064	4.31042e-09	hypermethylated	NAV2
cg00491404	1.07761e-09	hypomethylated	EPS8L3
cg00491523	4.31042e-09	hypermethylated	RBFOX1
cg00492741	1.07761e-09	hypermethylated	CBFA2T3
cg00493422	1.07761e-09	hypermethylated	HOPX
cg00494337	1.49787e-07	hypermethylated	ID1
cg00495201	1.07761e-09	hypermethylated	EGR1
cg00495305	2.04745e-08	hypermethylated	ANO10
cg00495988	1.07761e-09	hypomethylated	SPEGNB
cg00496504	1.07761e-09	hypermethylated	MKRN2
cg00496967	5.47423e-07	hypermethylated	CDRT4
cg00497251	1.07761e-09	hypomethylated	RNPEPL1
cg00498305	1.07761e-09	hypermethylated	SLC18A2
cg00498804	1.07761e-09	hypermethylated	ST5
cg00499237	2.15521e-09	hypomethylated	NEURL3
cg00499822	2.44257e-09	hypomethylated	CXCL12
cg00499837	1.07761e-09	hypermethylated	NECTIN1
cg00500176	1.07761e-09	hypomethylated	ICAM4
cg00500221	1.07761e-09	hypermethylated	ACTRT2
cg00500498	1.07761e-09	hypermethylated	THBS2
cg00500789	1.07761e-09	hypermethylated	C1orf210
cg00501467	1.07761e-09	hypermethylated	PHACTR1
cg00501711	1.07761e-09	hypermethylated	PABPC1L
cg00501876	1.07761e-09	hypermethylated	CSRNP1
cg00502041	1.07761e-09	hypomethylated	CDH11
cg00502062	1.07761e-09	hypermethylated	NAV1
cg00502099	1.07761e-09	hypomethylated	C11orf21
cg00502190	4.31042e-09	hypermethylated	BCAN
cg00502509	1.07761e-09	hypomethylated	MAD1L1
cg00502926	1.07761e-09	hypomethylated	RNASE7
cg00503321	1.07761e-09	hypomethylated	PLSCR3
cg00503866	1.07761e-09	hypermethylated	MACF1
cg00504595	1.07761e-09	hypermethylated	TNFRSF19
cg00505073	4.31042e-09	hypermethylated	SPATA25
cg00505606	1.07761e-09	hypomethylated	TP73
cg00506049	1.07761e-09	hypermethylated	HSPB1
cg00506343	1.07761e-09	hypomethylated	HOXC6
cg00507815	1.07761e-09	hypermethylated	GLO1
cg00509007	1.07761e-09	hypomethylated	CTSD
cg00509187	2.15521e-09	hypermethylated	ENOX1
cg00509649	1.07761e-09	hypomethylated	SLC12A7
cg00510111	2.15521e-09	hypermethylated	HECW2
cg00510149	1.07761e-09	hypermethylated	MRVI1
cg00510320	7.71338e-09	hypermethylated	ACD
cg00510598	2.10133e-07	hypermethylated	IRX6
cg00510689	1.29313e-08	hypermethylated	FAM71B
cg00511334	1.07761e-09	hypermethylated	NRN1L
cg00512602	1.07761e-09	hypermethylated	ARHGAP27
cg00512726	7.54324e-09	hypermethylated	ACAN
cg00513100	4.31042e-09	hypermethylated	LRIG1
cg00513220	1.07761e-09	hypermethylated	MARC2
cg00513564	3.23282e-08	hypomethylated	ENOX1
cg00513952	1.07761e-09	hypermethylated	PLLP
cg00514241	1.07761e-09	hypermethylated	MN1
cg00515954	1.07761e-09	hypermethylated	ANKS1B
cg00516030	1.07761e-09	hypermethylated	CCN2
cg00516067	2.10133e-07	hypermethylated	COL9A3
cg00516678	1.07761e-09	hypermethylated	AQP1
cg00516867	4.31042e-09	hypermethylated	OPN1SW
cg00516966	1.07761e-09	hypermethylated	ALDH3A1
cg00517080	1.07761e-09	hypomethylated	VPS26B
cg00518527	7.54324e-09	hypermethylated	SPC24
cg00518941	1.07761e-09	hypermethylated	EPAS1
cg00519063	1.07761e-09	hypermethylated	GCLM
cg00519069	2.10133e-07	hypermethylated	ADGRE5
cg00519208	1.29313e-08	hypomethylated	EVI5
cg00519884	1.07761e-09	hypomethylated	ENPP6
cg00520135	1.07761e-09	hypermethylated	TPM1
cg00520380	1.07761e-09	hypermethylated	LIMK2
cg00520406	1.07761e-09	hypomethylated	PXDC1
cg00521239	1.07761e-09	hypomethylated	PLEC
cg00521255	1.07761e-09	hypermethylated	HBEGF
cg00522588	1.07761e-09	hypermethylated	KMT2D
cg00523161	1.07761e-09	hypomethylated	LPIN1
cg00524179	1.07761e-09	hypermethylated	HOXA3
cg00524271	1.07761e-09	hypermethylated	PLCL1
cg00524561	1.07761e-09	hypomethylated	SCARB1
cg00525011	1.07761e-09	hypermethylated	RHBDF1
cg00525496	1.07761e-09	hypermethylated	NEDD9
cg00525964	2.15521e-09	hypermethylated	DAP
cg00527307	1.07761e-09	hypermethylated	STARD13
cg00527825	1.07761e-09	hypermethylated	LOXL1
cg00528191	7.54324e-09	hypermethylated	KIAA1522
cg00528616	1.07761e-09	hypomethylated	ZNRF1
cg00530298	5.47423e-07	hypermethylated	TENT4A
cg00530688	9.84931e-07	hypermethylated	BTBD11
cg00530720	1.07761e-09	hypomethylated	DGKZ
cg00530870	1.07761e-09	hypomethylated	TTC23L
cg00531137	1.49787e-07	hypermethylated	ADGRG1
cg00531453	1.07761e-09	hypermethylated	TMEM229A
cg00531745	1.07761e-09	hypermethylated	HMGA1
cg00531865	1.07761e-09	hypermethylated	ZNF629
cg00532474	1.07761e-09	hypermethylated	PSTPIP2
cg00532477	1.07761e-09	hypermethylated	MZT2B
cg00532667	1.07761e-09	hypermethylated	DRD5
cg00532802	1.07761e-09	hypermethylated	SORL1
cg00532936	1.07761e-09	hypermethylated	SLC1A7
cg00533183	1.07761e-09	hypomethylated	PSMB8
cg00533390	1.07761e-09	hypermethylated	HNRNPU
cg00533407	2.44257e-09	hypermethylated	ASIC3
cg00533891	1.07761e-09	hypermethylated	ZMIZ1
cg00534380	1.07761e-09	hypomethylated	TBC1D8
cg00534655	1.07761e-09	hypermethylated	PURA
cg00535248	4.31042e-09	hypomethylated	NKD1
cg00536939	1.07761e-09	hypermethylated	NR1H3
cg00537121	1.07761e-09	hypomethylated	ANKRD13D
cg00537673	1.07761e-09	hypermethylated	SRF
cg00538017	1.07761e-09	hypermethylated	LGSN
cg00539049	1.07761e-09	hypermethylated	LYPD6B
cg00539174	1.07761e-09	hypomethylated	CTSZ
cg00539360	1.07761e-09	hypermethylated	VEGFA
cg00539386	2.15521e-09	hypermethylated	ADAM33
cg00540067	1.07761e-09	hypermethylated	KLF15
cg00541089	4.31042e-09	hypermethylated	SELENOO
cg00541544	1.29313e-08	hypermethylated	SUN2
cg00541683	7.21995e-08	hypermethylated	TINAGL1
cg00542261	2.15521e-09	hypermethylated	HK1
cg00543073	1.07761e-09	hypomethylated	BCL11A
cg00543460	1.07761e-09	hypermethylated	TPM1
cg00543976	1.49787e-07	hypermethylated	ADORA3
cg00544032	1.07761e-09	hypermethylated	TENT5C
cg00544337	2.15521e-09	hypermethylated	DYDC1
cg00545469	2.15521e-09	hypermethylated	VIPR2
cg00545702	1.07761e-09	hypermethylated	LPCAT1
cg00545886	1.07761e-09	hypermethylated	BLCAP
cg00546153	1.07761e-09	hypermethylated	PPIE
cg00547365	1.07761e-09	hypermethylated	NOL9
cg00547414	1.07761e-09	hypermethylated	BBIP1
cg00547768	9.84931e-07	hypermethylated	NUCKS1
cg00548268	1.07761e-09	hypermethylated	NPTX2
cg00548822	3.66386e-08	hypermethylated	CD248
cg00549064	1.07761e-09	hypermethylated	CLEC18A
cg00549433	2.15521e-09	hypermethylated	NBAS
cg00549451	4.01947e-07	hypomethylated	FCGR2A
cg00549574	1.07761e-09	hypermethylated	PRPSAP1
cg00549758	2.44257e-09	hypermethylated	BPIFB3
cg00550234	1.07761e-09	hypermethylated	ARAP3
cg00551146	1.29313e-08	hypermethylated	FRMD4A
cg00551647	1.07761e-09	hypomethylated	CYYR1
cg00552704	1.07761e-09	hypermethylated	PPT2
cg00553149	1.07761e-09	hypermethylated	STAG3
cg00554250	1.07761e-09	hypomethylated	NR1H3
cg00554631	1.07761e-09	hypomethylated	DCHS2
cg00555085	1.07761e-09	hypermethylated	JPH3
cg00555456	1.49787e-07	hypomethylated	SDHAF3
cg00556515	1.07761e-09	hypomethylated	TNFRSF1A
cg00556627	1.07761e-09	hypermethylated	SPATS2L
cg00557996	1.07761e-09	hypermethylated	ANO1
cg00558219	1.07761e-09	hypomethylated	NR4A2
cg00558749	1.07761e-09	hypermethylated	NADK
cg00558804	1.07761e-09	hypomethylated	RNF166
cg00560689	1.07761e-09	hypermethylated	ACTRT2
cg00561287	1.07761e-09	hypomethylated	CA14
cg00561854	2.93109e-07	hypermethylated	ALK
cg00562262	1.29313e-08	hypermethylated	SPATS2
cg00562553	1.07761e-09	hypermethylated	HOXA4
cg00563678	1.07761e-09	hypermethylated	RNF150
cg00563845	9.77029e-09	hypermethylated	PXK
cg00563932	4.31042e-09	hypomethylated	PTGDS
cg00564164	1.07761e-09	hypermethylated	ZNF563
cg00564426	2.04745e-08	hypomethylated	FGF1
cg00564723	1.92835e-09	hypermethylated	CAMK2G
cg00566208	1.07761e-09	hypermethylated	CDH18
cg00566961	4.31042e-09	hypomethylated	PRR16
cg00566982	2.10133e-07	hypermethylated	RRP8
cg00567922	1.07761e-09	hypermethylated	TERF1
cg00569276	1.07761e-09	hypomethylated	PADI2
cg00569447	1.07761e-09	hypermethylated	ISL1
cg00569747	1.07761e-09	hypermethylated	ABI3BP
cg00570580	1.07761e-09	hypermethylated	BUB1
cg00570906	1.07761e-09	hypermethylated	HLA-DPA1
cg00571067	2.15521e-09	hypermethylated	PCTP
cg00571101	7.21995e-08	hypermethylated	LRP6
cg00571178	1.49787e-07	hypermethylated	RASA3
cg00571354	4.84922e-08	hypomethylated	KCNH2
cg00571809	1.07761e-09	hypermethylated	ARHGEF16
cg00571819	1.07761e-09	hypermethylated	FUBP3
cg00572266	1.07761e-09	hypermethylated	NRIP3
cg00572323	2.44257e-09	hypermethylated	QPRT
cg00572560	1.29313e-08	hypermethylated	SVIL
cg00573124	1.07761e-09	hypermethylated	TMEM250
cg00573504	7.37082e-07	hypermethylated	SLC12A7
cg00573606	1.07761e-09	hypermethylated	COL6A3
cg00574639	4.84922e-08	hypermethylated	EFEMP1
cg00574917	4.01947e-07	hypermethylated	CBFA2T3
cg00575672	1.29313e-08	hypomethylated	C4orf54
cg00576075	1.07761e-09	hypermethylated	C1orf52
cg00577167	1.07761e-09	hypermethylated	ALDOB
cg00577560	1.07761e-09	hypermethylated	KAZN
cg00578437	1.07761e-09	hypomethylated	MAPK1
cg00578511	1.29313e-08	hypomethylated	ZDHHC11B
cg00579520	4.31042e-09	hypermethylated	TMEM132C
cg00579868	1.07761e-09	hypomethylated	WIPI2
cg00581320	5.47423e-07	hypomethylated	FEZF2
cg00582337	1.07761e-09	hypermethylated	HSPB9
cg00582628	1.07761e-09	hypermethylated	RGS20
cg00582941	1.07761e-09	hypermethylated	AHCY
cg00582971	3.23282e-08	hypermethylated	GRM6
cg00583046	1.07761e-09	hypomethylated	HCG22
cg00583068	4.31042e-09	hypomethylated	DNAH14
cg00583426	4.31042e-09	hypermethylated	CACNA1H
cg00583733	1.07761e-09	hypermethylated	ALDOA
cg00583861	1.07761e-09	hypermethylated	TINAGL1
cg00584683	1.07761e-09	hypermethylated	NPAS2
cg00584815	1.07761e-09	hypermethylated	TEX38
cg00585621	7.37082e-07	hypermethylated	DNAJB14
cg00586058	1.07761e-09	hypomethylated	ACTL8
cg00586700	1.07761e-09	hypomethylated	FCGRT
cg00589006	1.07761e-09	hypermethylated	DDX19A
cg00589371	4.31042e-09	hypermethylated	CDH7
cg00589488	1.07761e-09	hypermethylated	GMPPB
cg00589520	1.07761e-09	hypomethylated	IGF2BP3
cg00590029	5.47423e-07	hypomethylated	TBX5
cg00590590	1.07761e-09	hypermethylated	KCNJ2
cg00591949	1.07761e-09	hypermethylated	UTS2B
cg00592795	1.07761e-09	hypomethylated	OLFM2
cg00593243	1.07761e-09	hypermethylated	DUSP1
cg00593404	1.07761e-09	hypermethylated	TRAM2
cg00593900	1.07761e-09	hypermethylated	ANGPTL6
cg00594011	1.07761e-09	hypermethylated	DKK2
cg00594016	1.07761e-09	hypomethylated	IQCK
cg00594099	1.07761e-09	hypermethylated	AHDC1
cg00594408	1.07761e-09	hypermethylated	GABBR1
cg00594952	1.07761e-09	hypermethylated	RIMS3
cg00596222	2.15521e-09	hypomethylated	ADRA2C
cg00597076	1.07761e-09	hypermethylated	MYO1C
cg00597607	1.04528e-07	hypomethylated	CPZ
cg00598021	2.15521e-09	hypermethylated	WDR1
cg00598204	1.07761e-09	hypermethylated	CENPX
cg00599328	1.29313e-08	hypermethylated	PEX1
cg00599770	1.07761e-09	hypomethylated	HOXA7
cg00601162	1.07761e-09	hypermethylated	RHBDD3
cg00601836	1.07761e-09	hypermethylated	ESR1
cg00603110	2.15521e-09	hypermethylated	SLC2A12
cg00603274	2.10133e-07	hypermethylated	FADS2
cg00603363	1.07761e-09	hypermethylated	FBXO21
cg00603371	1.07761e-09	hypomethylated	EMX2
cg00604142	1.07761e-09	hypomethylated	SALL3
cg00604410	1.07761e-09	hypermethylated	SMAD3
cg00604840	1.07761e-09	hypermethylated	FAXDC2
cg00605777	1.07761e-09	hypermethylated	SEMA4C
cg00605982	9.84931e-07	hypermethylated	SLC6A11
cg00606312	1.04528e-07	hypomethylated	KMO
cg00607051	2.10133e-07	hypermethylated	LRRC14B
cg00607154	1.07761e-09	hypermethylated	TENT4A
cg00607194	1.07761e-09	hypomethylated	AMIGO2
cg00607755	1.07761e-09	hypermethylated	PKDCC
cg00608779	4.84922e-08	hypermethylated	PRRX2
cg00609135	1.07761e-09	hypermethylated	ABT1
cg00609473	2.15521e-09	hypermethylated	REM2
cg00610205	1.29313e-08	hypermethylated	ASAH1
cg00610348	4.31042e-09	hypermethylated	MEIS2
cg00610577	1.07761e-09	hypomethylated	BCL2L14
cg00610692	1.07761e-09	hypermethylated	RTKN
cg00611789	1.07761e-09	hypermethylated	CMYA5
cg00613752	1.29313e-08	hypermethylated	GPR6
cg00614011	1.07761e-09	hypermethylated	CCN3
cg00614182	4.31042e-09	hypermethylated	NRG1
cg00615485	1.07761e-09	hypermethylated	CHN2
cg00616135	1.07761e-09	hypermethylated	LACTB
cg00616922	1.07761e-09	hypermethylated	SIAH1
cg00617292	1.07761e-09	hypermethylated	TNXB
cg00618155	4.31042e-09	hypomethylated	ADAMTS14
cg00618711	1.07761e-09	hypermethylated	IL34
cg00619207	1.07761e-09	hypomethylated	DENND2D
cg00619978	3.23282e-08	hypermethylated	SCGB3A1
cg00620224	7.54324e-09	hypermethylated	NUBPL
cg00620476	1.07761e-09	hypermethylated	STK19
cg00622010	1.07761e-09	hypermethylated	AQP1
cg00622166	1.07761e-09	hypermethylated	GPT2
cg00622552	1.07761e-09	hypermethylated	ODF3L1
cg00622799	1.07761e-09	hypomethylated	TNFRSF6B
cg00624418	1.07761e-09	hypermethylated	TERT
cg00624908	1.07761e-09	hypermethylated	ARHGEF16
cg00624949	2.15521e-09	hypermethylated	EGFL8
cg00625783	3.23282e-08	hypermethylated	HEXIM1
cg00625939	2.15521e-09	hypermethylated	TRIML2
cg00626312	1.07761e-09	hypermethylated	MAGEF1
cg00626412	1.07761e-09	hypermethylated	ZNF32
cg00626515	1.07761e-09	hypermethylated	PMEPA1
cg00626702	1.07761e-09	hypermethylated	FAM53A
cg00627045	1.07761e-09	hypermethylated	DNAH9
cg00628382	1.07761e-09	hypermethylated	TBL1XR1
cg00629688	2.15521e-09	hypomethylated	GRIA4
cg00630892	1.07761e-09	hypermethylated	NRBP2
cg00630958	7.32771e-08	hypermethylated	LEPR
cg00631327	1.07761e-09	hypermethylated	CSMD1
cg00632466	1.07761e-09	hypomethylated	MTDH
cg00634542	1.07761e-09	hypomethylated	SLC11A1
cg00635674	1.07761e-09	hypermethylated	GRAMD2A
cg00636072	4.84922e-08	hypomethylated	CCDC85A
cg00636527	1.07761e-09	hypermethylated	GRK6
cg00636737	1.07761e-09	hypermethylated	TCEA2
cg00636946	1.07761e-09	hypermethylated	UBN1
cg00637144	1.07761e-09	hypermethylated	DHRS12
cg00637285	1.07761e-09	hypermethylated	LY6H
cg00637477	1.07761e-09	hypermethylated	DNAJC5
cg00637824	2.10133e-07	hypermethylated	PSMB11
cg00638021	1.07761e-09	hypermethylated	COL1A1
cg00638945	1.07761e-09	hypermethylated	PTCH1
cg00639010	1.07761e-09	hypermethylated	PDGFA
cg00639635	1.07761e-09	hypomethylated	FUCA2
cg00640087	1.04528e-07	hypomethylated	MSH5
cg00640147	1.07761e-09	hypermethylated	GH2
cg00642460	1.07761e-09	hypermethylated	PFN3
cg00642615	1.07761e-09	hypermethylated	PAQR5
cg00645579	1.07761e-09	hypomethylated	IRF7
cg00645755	1.07761e-09	hypomethylated	MICALL2
cg00647165	1.07761e-09	hypermethylated	WIZ
cg00649377	1.29313e-08	hypermethylated	VARS2
cg00649480	1.07761e-09	hypomethylated	IRX1
cg00649632	1.07761e-09	hypermethylated	ABCC1
cg00651216	4.84922e-08	hypermethylated	HSP90AB1
cg00651497	1.07761e-09	hypomethylated	FBN1
cg00653455	1.07761e-09	hypermethylated	ACTR8
cg00653790	1.07761e-09	hypermethylated	LINGO1
cg00653847	1.07761e-09	hypomethylated	SCD
cg00653870	1.07761e-09	hypermethylated	PDLIM7
cg00655498	1.07761e-09	hypermethylated	INTS6
cg00656603	7.54324e-09	hypermethylated	SOX8
cg00656820	1.07761e-09	hypermethylated	TMEM237
cg00657287	1.07761e-09	hypermethylated	ZNF366
cg00657460	1.29313e-08	hypermethylated	TCF4
cg00657780	1.07761e-09	hypermethylated	ADCY7
cg00658007	1.07761e-09	hypomethylated	RD3
cg00658082	1.07761e-09	hypermethylated	RTKN
cg00658151	1.07761e-09	hypermethylated	SDC3
cg00658411	4.31042e-09	hypermethylated	CORO7
cg00658440	1.07761e-09	hypermethylated	DCN
cg00660272	1.07761e-09	hypomethylated	CNR2
cg00661320	1.07761e-09	hypomethylated	SPOCK2
cg00661347	1.07761e-09	hypomethylated	COL13A1
cg00661399	1.07761e-09	hypermethylated	TNXB
cg00661523	1.07761e-09	hypermethylated	MBNL1
cg00661777	1.07761e-09	hypomethylated	PIK3CG
cg00661855	1.07761e-09	hypermethylated	TUBB2A
cg00662556	3.23282e-08	hypermethylated	GALR1
cg00663183	1.07761e-09	hypermethylated	BTD
cg00664406	1.07761e-09	hypermethylated	GRM2
cg00664416	1.07761e-09	hypermethylated	MANEAL
cg00665405	1.29313e-08	hypermethylated	DIP2B
cg00665650	2.15521e-09	hypomethylated	PAIP2
cg00666109	1.29313e-08	hypermethylated	RPS6KC1
cg00666746	1.07761e-09	hypermethylated	SYDE1
cg00666842	1.07761e-09	hypermethylated	SMYD1
cg00667048	4.84922e-08	hypermethylated	MORN1
cg00667343	1.07761e-09	hypermethylated	CATSPERE
cg00668515	1.07761e-09	hypermethylated	TLR5
cg00668559	1.07761e-09	hypomethylated	NFKBIE
cg00669760	7.54324e-09	hypermethylated	CAMKMT
cg00670913	1.07761e-09	hypermethylated	CNTN5
cg00671386	7.54324e-09	hypermethylated	GNG13
cg00672333	1.07761e-09	hypomethylated	SRCIN1
cg00673006	2.15521e-09	hypermethylated	CNNM3
cg00673365	1.07761e-09	hypermethylated	LHX5
cg00674365	4.84922e-08	hypermethylated	ZNF471
cg00675121	1.07761e-09	hypermethylated	C10orf90
cg00675160	4.01947e-07	hypermethylated	CACNA1H
cg00675650	9.84931e-07	hypermethylated	NCEH1
cg00675721	2.44257e-09	hypermethylated	IFNL4
cg00676030	1.07761e-09	hypermethylated	FGFR1
cg00677334	1.07761e-09	hypermethylated	CDH1
cg00677479	4.84922e-08	hypermethylated	GORASP2
cg00677574	2.10133e-07	hypermethylated	HEXIM1
cg00679184	1.07761e-09	hypermethylated	EIF2B2
cg00680696	2.15521e-09	hypermethylated	SPEGNB
cg00682069	4.84922e-08	hypermethylated	PXDN
cg00684075	1.07761e-09	hypermethylated	ATOH8
cg00684125	4.31042e-09	hypermethylated	SP4
cg00684178	2.10133e-07	hypermethylated	NEU4
cg00684824	1.07761e-09	hypermethylated	COL21A1
cg00685314	5.47423e-07	hypermethylated	CIT
cg00685836	7.37082e-07	hypermethylated	PPFIA2
cg00686132	1.07761e-09	hypomethylated	AFDN
cg00686880	1.07761e-09	hypomethylated	RIPK4
cg00686915	1.07761e-09	hypomethylated	ZNF789
cg00687135	1.07761e-09	hypermethylated	ZNF385D
cg00688246	1.07761e-09	hypermethylated	NAALADL2
cg00688810	1.04528e-07	hypermethylated	SHBG
cg00688962	2.15521e-09	hypermethylated	KCNIP4
cg00689010	1.07761e-09	hypermethylated	COPA
cg00689651	1.07761e-09	hypomethylated	LYL1
cg00690554	1.07761e-09	hypermethylated	ZFYVE21
cg00691123	1.07761e-09	hypermethylated	VGLL4
cg00691671	1.07761e-09	hypermethylated	JAK1
cg00691729	1.07761e-09	hypermethylated	USP32
cg00691830	1.07761e-09	hypermethylated	MEIS2
cg00691874	1.07761e-09	hypomethylated	SLC43A2
cg00692173	1.07761e-09	hypermethylated	ZYG11B
cg00692760	1.07761e-09	hypermethylated	TTI2
cg00692774	1.07761e-09	hypermethylated	CYS1
cg00693222	7.21995e-08	hypomethylated	C12orf66
cg00694258	1.07761e-09	hypermethylated	ARHGAP12
cg00694520	1.07761e-09	hypermethylated	KCNE4
cg00695112	7.54324e-09	hypermethylated	TJP2
cg00695391	4.31042e-09	hypermethylated	PRXL2B
cg00695982	1.07761e-09	hypermethylated	YTHDF3
cg00697672	1.07761e-09	hypermethylated	ACSF3
cg00697970	7.54324e-09	hypermethylated	TDRD9
cg00698169	1.07761e-09	hypomethylated	TTC34
cg00698575	1.07761e-09	hypomethylated	NSMF
cg00698916	1.07761e-09	hypermethylated	MCUR1
cg00699898	1.07761e-09	hypomethylated	TTLL10
cg00700485	1.07761e-09	hypermethylated	WFDC2
cg00700866	1.07761e-09	hypomethylated	RSPO1
cg00701493	1.07761e-09	hypermethylated	EPHB3
cg00701946	1.07761e-09	hypermethylated	GPR75-ASB3
cg00701951	1.07761e-09	hypomethylated	HTRA1
cg00702417	1.07761e-09	hypomethylated	KCNAB2
cg00702872	1.07761e-09	hypomethylated	SLC22A23
cg00703276	7.37082e-07	hypermethylated	MRPL3
cg00703513	1.07761e-09	hypermethylated	ARHGAP39
cg00704780	1.07761e-09	hypermethylated	HDLBP
cg00707741	1.07761e-09	hypermethylated	FARP2
cg00707881	1.07761e-09	hypermethylated	CIPC
cg00708105	2.15521e-09	hypermethylated	ANO4
cg00708598	1.07761e-09	hypermethylated	CNMD
cg00710180	1.07761e-09	hypermethylated	MAL
cg00710466	1.07761e-09	hypermethylated	EIPR1
cg00711829	1.07761e-09	hypermethylated	TSEN15
cg00712762	1.07761e-09	hypermethylated	AGO1
cg00713214	7.54324e-09	hypomethylated	TNNC2
cg00713275	1.07761e-09	hypermethylated	ALDOA
cg00713400	1.07761e-09	hypermethylated	RAPGEF5
cg00714564	1.07761e-09	hypomethylated	GCSAM
cg00715050	1.07761e-09	hypermethylated	ARHGAP27
cg00715122	3.23282e-08	hypermethylated	TOX
cg00716083	7.54324e-09	hypermethylated	LTF
cg00716257	1.07761e-09	hypermethylated	JDP2
cg00716812	7.21995e-08	hypermethylated	RPS15
cg00716991	1.07761e-09	hypermethylated	CCIN
cg00717080	4.84922e-08	hypermethylated	CBS
cg00718036	1.07761e-09	hypermethylated	SGMS2
cg00718107	7.54324e-09	hypomethylated	DCSTAMP
cg00718923	1.07761e-09	hypermethylated	SMAD3
cg00719165	1.07761e-09	hypermethylated	ZNF513
cg00719439	1.29313e-08	hypermethylated	MYLK2
cg00720629	1.07761e-09	hypomethylated	TBX1
cg00720829	4.84922e-08	hypermethylated	TRIM15
cg00721016	1.07761e-09	hypomethylated	B3GNT6
cg00722081	2.15521e-09	hypermethylated	FAM13C
cg00723017	1.07761e-09	hypermethylated	FER1L6
cg00724111	9.84931e-07	hypermethylated	PACSIN3
cg00725138	7.54324e-09	hypomethylated	GP1BB
cg00725356	7.54324e-09	hypermethylated	KLF15
cg00725401	4.31042e-09	hypermethylated	PRDM14
cg00726046	1.07761e-09	hypermethylated	PKIG
cg00726786	1.07761e-09	hypermethylated	MTERF4
cg00727590	1.07761e-09	hypermethylated	PLA2G3
cg00727912	1.07761e-09	hypomethylated	SLC17A9
cg00727940	1.07761e-09	hypermethylated	FANK1
cg00729875	1.07761e-09	hypermethylated	PALMD
cg00730561	1.07761e-09	hypermethylated	SEC31B
cg00730820	1.07761e-09	hypomethylated	MAP3K6
cg00730887	1.07761e-09	hypermethylated	RAPGEF2
cg00731232	1.07761e-09	hypermethylated	ADAMTSL1
cg00731650	2.15521e-09	hypermethylated	ZNF750
cg00732383	4.31042e-09	hypermethylated	SMAD7
cg00733115	1.07761e-09	hypermethylated	PIM1
cg00733683	1.07761e-09	hypermethylated	ATP5F1D
cg00734629	1.07761e-09	hypermethylated	FLNC
cg00734666	1.07761e-09	hypermethylated	PTPN23
cg00735667	5.47423e-07	hypermethylated	CNTN3
cg00735923	1.07761e-09	hypermethylated	CFTR
cg00737840	9.84931e-07	hypermethylated	PKNOX2
cg00737846	1.07761e-09	hypomethylated	TENM3
cg00737978	7.21995e-08	hypermethylated	LDLRAD4
cg00738919	7.21995e-08	hypermethylated	GPR146
cg00738934	1.07761e-09	hypermethylated	PKIA
cg00739471	1.07761e-09	hypermethylated	ACTN1
cg00741410	1.07761e-09	hypermethylated	TAS1R1
cg00741624	1.07761e-09	hypermethylated	UNC79
cg00741900	1.07761e-09	hypermethylated	DIO3
cg00741954	1.07761e-09	hypermethylated	FOXC1
cg00741986	1.07761e-09	hypomethylated	TNIP2
cg00743788	1.07761e-09	hypomethylated	MAPK12
cg00744431	1.07761e-09	hypomethylated	PWWP2B
cg00744494	1.07761e-09	hypomethylated	PAPLN
cg00745389	1.49787e-07	hypermethylated	PDE1C
cg00745693	1.07761e-09	hypermethylated	GPER1
cg00747372	1.07761e-09	hypomethylated	MAP4K4
cg00747849	1.07761e-09	hypermethylated	SLC25A1
cg00748373	2.15521e-09	hypermethylated	CDH3
cg00748718	1.07761e-09	hypomethylated	TKT
cg00748958	1.07761e-09	hypermethylated	LRRC37B
cg00750518	1.07761e-09	hypermethylated	DCTN2
cg00750523	1.07761e-09	hypermethylated	RGS7BP
cg00750555	1.07761e-09	hypomethylated	EEF2K
cg00752099	1.07761e-09	hypermethylated	ATOH1
cg00752195	2.15521e-09	hypermethylated	NKX1-1
cg00753089	4.31042e-09	hypermethylated	SIDT2
cg00753248	1.07761e-09	hypomethylated	NR2F2
cg00753399	4.31042e-09	hypomethylated	MOB1A
cg00753548	1.07761e-09	hypermethylated	ANO6
cg00753658	2.15521e-09	hypomethylated	BIRC7
cg00753676	1.07761e-09	hypomethylated	KLF3
cg00754063	2.93109e-07	hypermethylated	AP1M1
cg00754253	1.07761e-09	hypermethylated	PLAAT5
cg00754357	1.07761e-09	hypermethylated	TUT4
cg00755423	2.15521e-09	hypomethylated	RGS8
cg00755588	1.07761e-09	hypermethylated	AJM1
cg00755661	7.21995e-08	hypermethylated	CTTNBP2NL
cg00755980	1.07761e-09	hypermethylated	CABCOCO1
cg00757070	1.07761e-09	hypermethylated	UPK2
cg00757262	1.07761e-09	hypermethylated	SREBF1
cg00757952	2.04745e-08	hypermethylated	CRYBB1
cg00759043	1.07761e-09	hypermethylated	TRIM65
cg00759254	4.31042e-09	hypermethylated	SYTL1
cg00759329	4.31042e-09	hypermethylated	ADGRL2
cg00759699	1.29313e-08	hypermethylated	DNASE2
cg00759807	1.07761e-09	hypomethylated	LOC100287036
cg00759987	1.07761e-09	hypermethylated	PIGV
cg00760067	2.04745e-08	hypermethylated	MEGF6
cg00761125	1.07761e-09	hypomethylated	ELK3
cg00762678	1.07761e-09	hypomethylated	LOC100129697
cg00762738	1.07761e-09	hypermethylated	SLC41A1
cg00764093	1.07761e-09	hypermethylated	GNA12
cg00764612	1.07761e-09	hypermethylated	CIART
cg00765992	4.31042e-09	hypomethylated	HHAT
cg00766289	1.07761e-09	hypermethylated	TSPAN9
cg00767000	1.07761e-09	hypermethylated	ZCCHC14
cg00767069	2.04745e-08	hypermethylated	C16orf72
cg00767496	1.07761e-09	hypermethylated	GATM
cg00767503	1.07761e-09	hypermethylated	COX4I1
cg00768179	3.23282e-08	hypermethylated	ERRFI1
cg00768409	1.07761e-09	hypomethylated	BNC1
cg00769161	1.07761e-09	hypermethylated	AGAP2
cg00769915	3.23282e-08	hypomethylated	EFCAB11
cg00770158	1.07761e-09	hypermethylated	ARHGEF3
cg00770443	4.01947e-07	hypermethylated	WSCD2
cg00771084	1.07761e-09	hypermethylated	ATG4B
cg00771490	1.07761e-09	hypermethylated	RASSF3
cg00771553	1.07761e-09	hypermethylated	VANGL1
cg00771653	1.07761e-09	hypomethylated	CHCHD10
cg00772000	1.07761e-09	hypermethylated	NHLRC1
cg00772091	4.31042e-09	hypermethylated	BUB3
cg00773902	2.15521e-09	hypermethylated	CERS1
cg00775939	1.07761e-09	hypermethylated	PNLIP
cg00776080	1.07761e-09	hypermethylated	TNS2
cg00776364	1.49787e-07	hypermethylated	SH2B1
cg00777271	1.07761e-09	hypermethylated	MTMR11
cg00778448	7.54324e-09	hypermethylated	EFCAB12
cg00778880	7.54324e-09	hypermethylated	GPATCH2
cg00779166	1.29313e-08	hypermethylated	WASF2
cg00779206	1.07761e-09	hypermethylated	ITFG2
cg00779565	1.07761e-09	hypermethylated	ACTRT2
cg00779858	1.07761e-09	hypermethylated	WDR49
cg00780364	1.07761e-09	hypermethylated	NOTCH4
cg00780426	2.15521e-09	hypomethylated	HIST1H3I
cg00780666	1.07761e-09	hypermethylated	TGFB3
cg00780845	7.54324e-09	hypermethylated	MINAR1
cg00781208	2.15521e-09	hypermethylated	C12orf66
cg00781519	4.01947e-07	hypermethylated	TUSC1
cg00781795	1.07761e-09	hypermethylated	NEDD4L
cg00782099	1.07761e-09	hypomethylated	TMEM174
cg00783104	1.07761e-09	hypermethylated	ANK1
cg00784105	2.15521e-09	hypermethylated	AKR7A2
cg00784153	1.07761e-09	hypomethylated	OLFM2
cg00784882	1.07761e-09	hypermethylated	RPS9
cg00786256	1.07761e-09	hypermethylated	KHDC1
cg00787856	1.07761e-09	hypermethylated	CASZ1
cg00788028	2.15521e-09	hypermethylated	PAX8
cg00788521	1.07761e-09	hypermethylated	CACNA1C
cg00790126	1.07761e-09	hypermethylated	ICA1L
cg00790916	1.04528e-07	hypermethylated	SNU13
cg00790970	1.07761e-09	hypermethylated	BMP8A
cg00791430	1.07761e-09	hypermethylated	C14orf180
cg00791764	2.15521e-09	hypermethylated	RASL11B
cg00792251	1.07761e-09	hypermethylated	CAPN2
cg00792751	1.07761e-09	hypermethylated	TP53I11
cg00793186	1.07761e-09	hypomethylated	PSD2
cg00793543	1.07761e-09	hypermethylated	CACTIN
cg00795205	1.07761e-09	hypermethylated	PRKCB
cg00796424	1.04528e-07	hypomethylated	HOXC11
cg00796963	4.31042e-09	hypermethylated	CEP162
cg00797058	1.07761e-09	hypermethylated	GATA3
cg00797286	1.07761e-09	hypermethylated	DCAF5
cg00797651	1.49787e-07	hypermethylated	CD55
cg00798232	7.54324e-09	hypermethylated	TTC23L
cg00798281	1.07761e-09	hypomethylated	HLA-DPA1
cg00799121	1.07761e-09	hypermethylated	ADAMTS2
cg00799984	9.84931e-07	hypomethylated	NDRG1
cg00800896	7.54324e-09	hypermethylated	TGFBI
cg00801571	1.07761e-09	hypermethylated	FYN
cg00802478	3.23282e-08	hypermethylated	RBM47
cg00802510	1.07761e-09	hypomethylated	STK17A
cg00803453	1.07761e-09	hypomethylated	SPEGNB
cg00803638	1.07761e-09	hypermethylated	TEAD3
cg00804043	1.07761e-09	hypomethylated	PIK3R6
cg00804078	7.54324e-09	hypermethylated	DDO
cg00804628	2.93109e-07	hypermethylated	NXPH2
cg00806311	1.07761e-09	hypermethylated	CATSPERE
cg00806319	1.07761e-09	hypermethylated	C9orf129
cg00806454	7.21995e-08	hypomethylated	ZNF32
cg00806461	1.04528e-07	hypermethylated	FAM43A
cg00807586	1.29313e-08	hypomethylated	DLEC1
cg00808132	1.29313e-08	hypermethylated	PSMB11
cg00808555	4.31042e-09	hypermethylated	ARL5C
cg00808648	1.07761e-09	hypermethylated	PACS2
cg00808969	2.15521e-09	hypermethylated	KCTD21
cg00809267	1.07761e-09	hypomethylated	NEDD4L
cg00809399	1.92835e-09	hypomethylated	ZNF692
cg00810483	1.07761e-09	hypomethylated	RGS12
cg00811065	2.15521e-09	hypermethylated	UNCX
cg00812578	2.15521e-09	hypermethylated	APOM
cg00812761	1.07761e-09	hypomethylated	RASL11B
cg00812833	2.93109e-07	hypermethylated	PLD5
cg00813162	1.07761e-09	hypermethylated	ACTN1
cg00813509	1.07761e-09	hypomethylated	NCOR2
cg00815177	2.04745e-08	hypermethylated	RCAN3
cg00816240	1.07761e-09	hypermethylated	TEX44
cg00816515	1.07761e-09	hypermethylated	SPON1
cg00817501	1.07761e-09	hypermethylated	PCDH18
cg00817502	1.07761e-09	hypermethylated	SEC24D
cg00818106	9.84931e-07	hypomethylated	PWWP2B
cg00818229	1.07761e-09	hypermethylated	MRTFA
cg00819233	1.07761e-09	hypermethylated	DDR2
cg00819362	1.07761e-09	hypermethylated	CLIP3
cg00820405	1.07761e-09	hypermethylated	ARID5A
cg00821413	4.31042e-09	hypermethylated	HSP90AA1
cg00821483	1.07761e-09	hypomethylated	MSI2
cg00821604	1.07761e-09	hypermethylated	STK24
cg00822241	1.07761e-09	hypomethylated	FUT2
cg00822451	1.07761e-09	hypermethylated	NYNRIN
cg00823095	4.31042e-09	hypermethylated	PLXNA2
cg00823148	1.07761e-09	hypomethylated	CRYGB
cg00824018	4.31042e-09	hypermethylated	INA
cg00826203	3.23282e-08	hypermethylated	SCMH1
cg00827176	1.07761e-09	hypermethylated	NPM2
cg00827382	1.07761e-09	hypomethylated	NCKAP5
cg00828689	1.07761e-09	hypomethylated	PIGZ
cg00828836	1.07761e-09	hypomethylated	CYP26B1
cg00829091	1.07761e-09	hypermethylated	CAPN10
cg00829246	2.04745e-08	hypermethylated	NUP42
cg00829369	1.07761e-09	hypermethylated	UBAC1
cg00830029	1.07761e-09	hypermethylated	NRIP2
cg00830252	7.37082e-07	hypermethylated	STRAP
cg00830419	1.07761e-09	hypermethylated	SDC1
cg00830420	1.07761e-09	hypermethylated	NTF3
cg00830735	1.07761e-09	hypermethylated	PPP1R3C
cg00831710	1.07761e-09	hypermethylated	LY6H
cg00832105	2.04745e-08	hypermethylated	FAM167A
cg00832644	1.04528e-07	hypomethylated	SPATA46
cg00832924	1.29313e-08	hypermethylated	CTTNBP2
cg00835193	4.31042e-09	hypermethylated	PEAK3
cg00835745	1.07761e-09	hypomethylated	MINAR1
cg00835825	1.07761e-09	hypermethylated	GSE1
cg00837734	2.15521e-09	hypermethylated	MAP1LC3B
cg00838415	1.07761e-09	hypermethylated	STRN4
cg00840270	4.31042e-09	hypermethylated	CACNA1H
cg00840332	1.29313e-08	hypermethylated	LEP
cg00842076	1.07761e-09	hypermethylated	FOXN3
cg00842095	4.31042e-09	hypermethylated	SUSD6
cg00842325	1.07761e-09	hypermethylated	NKX2-2
cg00843623	7.54324e-09	hypermethylated	ZNF433
cg00846769	1.07761e-09	hypermethylated	INPP5A
cg00847277	1.29313e-08	hypermethylated	MROH5
cg00849148	1.07761e-09	hypermethylated	TLR3
cg00849854	1.07761e-09	hypermethylated	SREBF1
cg00850073	1.07761e-09	hypomethylated	CXXC5
cg00850332	1.07761e-09	hypermethylated	GPER1
cg00850683	2.04745e-08	hypermethylated	ZNF222
cg00851303	1.07761e-09	hypomethylated	ZNF267
cg00851518	3.23282e-08	hypermethylated	SYTL1
cg00851532	2.15521e-09	hypermethylated	SYNE2
cg00851830	1.07761e-09	hypomethylated	CYP46A1
cg00852534	1.07761e-09	hypomethylated	TTBK1
cg00852595	1.07761e-09	hypermethylated	ANKS1B
cg00852622	3.23282e-08	hypermethylated	KCND3
cg00853853	3.23282e-08	hypermethylated	DNLZ
cg00853979	1.07761e-09	hypermethylated	EIF3I
cg00854817	1.07761e-09	hypermethylated	RPH3A
cg00855466	2.15521e-09	hypermethylated	ALDH3A1
cg00855685	1.07761e-09	hypermethylated	SEMA5A
cg00856404	1.07761e-09	hypomethylated	DNMT3A
cg00856997	2.15521e-09	hypermethylated	ZFYVE28
cg00857536	1.07761e-09	hypermethylated	VSTM4
cg00857734	1.07761e-09	hypermethylated	PRKAR1B
cg00857921	1.07761e-09	hypomethylated	TGFBR3
cg00858483	1.07761e-09	hypermethylated	DENR
cg00860225	1.07761e-09	hypermethylated	SEZ6
cg00861010	1.07761e-09	hypermethylated	EDN2
cg00861646	4.31042e-09	hypermethylated	RAPGEF2
cg00861945	4.31042e-09	hypomethylated	LMTK3
cg00862117	1.07761e-09	hypermethylated	IQSEC3
cg00862290	4.31042e-09	hypomethylated	KCNMB3
cg00862394	1.92835e-09	hypermethylated	ZNF697
cg00862588	1.07761e-09	hypomethylated	HLA-DMB
cg00862597	1.07761e-09	hypomethylated	TMEM30B
cg00863306	1.07761e-09	hypomethylated	NANOS3
cg00863378	1.07761e-09	hypermethylated	BBS2
cg00863716	1.29313e-08	hypermethylated	AKR1C2
cg00864618	1.07761e-09	hypermethylated	CHRAC1
cg00864666	2.15521e-09	hypermethylated	RAPGEF4
cg00864684	1.07761e-09	hypomethylated	CHST15
cg00864691	1.07761e-09	hypermethylated	ZDHHC7
cg00864768	1.07761e-09	hypomethylated	MBOAT7
cg00864860	1.49787e-07	hypermethylated	UTS2
cg00864867	1.49787e-07	hypermethylated	PAWR
cg00865429	1.07761e-09	hypomethylated	CLNK
cg00866399	4.01947e-07	hypomethylated	EMX1
cg00866870	1.29313e-08	hypermethylated	DLD
cg00867113	4.31042e-09	hypermethylated	VGLL4
cg00868074	2.04745e-08	hypomethylated	MAP1LC3B
cg00868476	1.07761e-09	hypermethylated	RBPMS
cg00869530	1.07761e-09	hypomethylated	PBX2
cg00869941	1.07761e-09	hypermethylated	LPP
cg00870242	7.54324e-09	hypermethylated	C8orf74
cg00870449	4.84922e-08	hypermethylated	SLC8A1
cg00870514	4.31042e-09	hypermethylated	RAB11FIP4
cg00870837	2.15521e-09	hypermethylated	C1QTNF8
cg00870849	1.07761e-09	hypomethylated	CPEB3
cg00871560	7.54324e-09	hypermethylated	TMEM108
cg00871787	7.54324e-09	hypermethylated	NOTUM
cg00872256	1.07761e-09	hypermethylated	NUP42
cg00872683	1.07761e-09	hypermethylated	CHRNA9
cg00872865	4.31042e-09	hypermethylated	NEPRO
cg00873050	1.29313e-08	hypermethylated	TSSK3
cg00873919	1.07761e-09	hypermethylated	SLMAP
cg00874032	1.07761e-09	hypomethylated	ARL8B
cg00874581	1.29313e-08	hypermethylated	CDC25A
cg00875989	1.07761e-09	hypermethylated	SKOR2
cg00876127	1.07761e-09	hypermethylated	BBS2
cg00876267	1.07761e-09	hypomethylated	AGPAT2
cg00877329	7.21995e-08	hypomethylated	HPSE2
cg00877887	7.21995e-08	hypermethylated	DUOXA2
cg00877958	9.84931e-07	hypermethylated	MAF
cg00879840	1.07761e-09	hypermethylated	WWOX
cg00880290	1.07761e-09	hypomethylated	PKN1
cg00880984	1.07761e-09	hypermethylated	IBTK
cg00881378	9.84931e-07	hypermethylated	LRRK1
cg00882967	1.07761e-09	hypermethylated	CBS
cg00883190	1.07761e-09	hypermethylated	SMPD3
cg00883329	1.29313e-08	hypermethylated	BMP4
cg00884093	3.23282e-08	hypermethylated	CELSR1
cg00884844	1.07761e-09	hypermethylated	ADAMTS17
cg00885918	1.07761e-09	hypermethylated	MYLK2
cg00886598	1.07761e-09	hypermethylated	SELENOP
cg00886780	1.07761e-09	hypermethylated	SCUBE3
cg00887755	1.07761e-09	hypermethylated	PROKR1
cg00887936	1.07761e-09	hypermethylated	MAGI1
cg00889363	2.15521e-09	hypomethylated	NRP2
cg00890054	4.84922e-08	hypermethylated	SPSB1
cg00891184	3.23282e-08	hypermethylated	KIF1B
cg00892891	1.07761e-09	hypermethylated	SLC25A37
cg00893348	2.15521e-09	hypermethylated	NMNAT3
cg00894103	1.07761e-09	hypermethylated	ALPK3
cg00894252	1.07761e-09	hypermethylated	NTRK1
cg00895132	1.07761e-09	hypermethylated	NUP210
cg00896182	1.07761e-09	hypomethylated	CDKN3
cg00896370	1.07761e-09	hypomethylated	ZIC4
cg00897799	1.07761e-09	hypermethylated	ESD
cg00898111	1.07761e-09	hypermethylated	BTBD17
cg00898374	1.07761e-09	hypermethylated	SOX1
cg00898447	4.31042e-09	hypermethylated	BCAR1
cg00898480	1.07761e-09	hypermethylated	ST6GALNAC1
cg00898920	1.07761e-09	hypomethylated	RNPEPL1
cg00899400	1.07761e-09	hypermethylated	HOXA3
cg00899659	1.07761e-09	hypomethylated	C10orf25
cg00899907	1.07761e-09	hypomethylated	VARS
cg00900242	2.93109e-07	hypermethylated	TYW5
cg00900642	1.07761e-09	hypermethylated	DNLZ
cg00901161	1.07761e-09	hypermethylated	PEBP4
cg00902427	1.29313e-08	hypermethylated	MCHR1
cg00902496	1.07761e-09	hypomethylated	BTBD19
cg00902516	4.31042e-09	hypermethylated	PFKFB3
cg00903584	1.07761e-09	hypomethylated	PTPN7
cg00903704	2.04745e-08	hypermethylated	MPZL1
cg00903825	2.15521e-09	hypomethylated	LGMN
cg00903932	1.07761e-09	hypomethylated	VCAM1
cg00904407	1.07761e-09	hypermethylated	PTPRN2
cg00904566	1.07761e-09	hypermethylated	DHRS7C
cg00904823	9.77029e-09	hypomethylated	RBM20
cg00904966	1.07761e-09	hypermethylated	SSTR5
cg00905220	1.07761e-09	hypermethylated	ABR
cg00905312	1.07761e-09	hypermethylated	DNER
cg00905419	1.07761e-09	hypermethylated	ACTRT2
cg00905420	1.07761e-09	hypomethylated	PDXDC1
cg00906812	1.07761e-09	hypermethylated	CCDC12
cg00907198	1.07761e-09	hypermethylated	ARHGEF26
cg00907267	2.15521e-09	hypomethylated	ERBB3
cg00907272	1.07761e-09	hypomethylated	DNAJB12
cg00907283	1.07761e-09	hypomethylated	DGCR6L
cg00908571	1.07761e-09	hypermethylated	CKAP2L
cg00908631	1.07761e-09	hypermethylated	CDKN2C
cg00908828	1.07761e-09	hypermethylated	BCAR1
cg00908927	4.31042e-09	hypermethylated	TENM4
cg00909062	1.07761e-09	hypomethylated	ID4
cg00909926	7.54324e-09	hypomethylated	ESRRG
cg00910127	1.07761e-09	hypermethylated	AARS2
cg00910616	1.07761e-09	hypermethylated	KCNQ4
cg00910715	7.54324e-09	hypermethylated	TUBA3D
cg00911351	1.07761e-09	hypermethylated	PCDHGB4
cg00911794	1.07761e-09	hypomethylated	HIC1
cg00912035	1.07761e-09	hypermethylated	PLIN3
cg00912580	1.07761e-09	hypermethylated	MGAT5
cg00913360	1.07761e-09	hypermethylated	PRKAG2
cg00913879	1.07761e-09	hypermethylated	PGS1
cg00914222	1.07761e-09	hypomethylated	PTPRU
cg00915556	1.07761e-09	hypermethylated	LDLRAP1
cg00916255	1.07761e-09	hypomethylated	PRRX1
cg00917156	4.01947e-07	hypermethylated	KIFC3
cg00917251	1.07761e-09	hypomethylated	RCAN3
cg00917471	1.07761e-09	hypomethylated	P3H1
cg00917847	1.49787e-07	hypomethylated	SERPINA5
cg00918181	4.31042e-09	hypermethylated	IMPA2
cg00918422	1.07761e-09	hypermethylated	SRM
cg00918944	2.31402e-08	hypermethylated	SPAAR
cg00919013	4.31042e-09	hypermethylated	LONRF1
cg00919055	1.07761e-09	hypomethylated	CDX1
cg00919077	2.10133e-07	hypermethylated	MYPOP
cg00919591	1.07761e-09	hypomethylated	BCR
cg00920139	1.07761e-09	hypermethylated	C8orf58
cg00920572	1.07761e-09	hypermethylated	HOXC12
cg00920892	1.07761e-09	hypomethylated	RAB11FIP1
cg00921097	1.07761e-09	hypomethylated	GPR37L1
cg00921266	1.07761e-09	hypermethylated	HOXA3
cg00921930	1.07761e-09	hypermethylated	DCTN6
cg00921973	1.07761e-09	hypermethylated	DPM2
cg00922378	1.07761e-09	hypomethylated	GPR132
cg00922522	1.07761e-09	hypermethylated	PIWIL1
cg00922781	1.07761e-09	hypermethylated	ADAM12
cg00922841	2.15521e-09	hypermethylated	SPRR1A
cg00923634	1.07761e-09	hypermethylated	MAN1C1
cg00923744	3.23282e-08	hypermethylated	GALNT2
cg00923880	1.04528e-07	hypomethylated	CSGALNACT1
cg00924052	1.07761e-09	hypermethylated	CREB5
cg00924143	2.15521e-09	hypermethylated	TBX5
cg00924265	1.07761e-09	hypermethylated	ZNF395
cg00925087	1.29313e-08	hypermethylated	LHCGR
cg00925156	2.04745e-08	hypermethylated	NANOGNB
cg00925722	1.07761e-09	hypermethylated	NRN1L
cg00925778	1.29313e-08	hypermethylated	PCGF6
cg00926267	1.07761e-09	hypermethylated	MRTFA
cg00927035	1.07761e-09	hypermethylated	SLC35C1
cg00927256	1.07761e-09	hypermethylated	THSD7B
cg00927594	1.07761e-09	hypermethylated	LRRK1
cg00927666	1.07761e-09	hypermethylated	CREB5
cg00927777	2.15521e-09	hypomethylated	HIC1
cg00928397	2.10133e-07	hypomethylated	SP9
cg00929376	1.07761e-09	hypermethylated	RUNX3
cg00929635	1.07761e-09	hypermethylated	DBNDD2
cg00930194	2.15521e-09	hypomethylated	PROP1
cg00930606	4.31042e-09	hypermethylated	PATZ1
cg00931520	1.07761e-09	hypermethylated	CACNA1H
cg00931644	1.07761e-09	hypermethylated	KCTD12
cg00931874	2.15521e-09	hypermethylated	ATP11AUN
cg00932063	1.07761e-09	hypomethylated	LHPP
cg00932104	1.07761e-09	hypermethylated	NBL1
cg00933411	3.23282e-08	hypermethylated	DLC1
cg00933538	5.47423e-07	hypermethylated	PPT2
cg00933859	1.07761e-09	hypermethylated	BBS9
cg00934037	1.07761e-09	hypomethylated	CDC14A
cg00934987	9.84931e-07	hypermethylated	SEPTIN4
cg00936728	1.07761e-09	hypomethylated	FCRL6
cg00936790	1.07761e-09	hypermethylated	KIF13B
cg00937359	1.07761e-09	hypermethylated	SYNCRIP
cg00937681	1.07761e-09	hypermethylated	SOWAHB
cg00938816	1.07761e-09	hypermethylated	PER1
cg00938819	1.07761e-09	hypermethylated	LHX2
cg00939442	1.07761e-09	hypermethylated	DISP1
cg00939627	1.07761e-09	hypermethylated	PPL
cg00940140	1.07761e-09	hypermethylated	GNAS
cg00940502	1.07761e-09	hypomethylated	RNF125
cg00940546	1.07761e-09	hypermethylated	ZNF704
cg00940560	7.21995e-08	hypermethylated	MBOAT4
cg00940577	1.07761e-09	hypermethylated	GOSR1
cg00940867	2.04745e-08	hypermethylated	TRIO
cg00941576	1.07761e-09	hypermethylated	DDAH2
cg00941983	1.07761e-09	hypermethylated	LRRC73
cg00944304	1.07761e-09	hypermethylated	BAHD1
cg00944433	7.21995e-08	hypermethylated	PRMT6
cg00944884	1.07761e-09	hypermethylated	NBL1
cg00945108	2.44257e-09	hypermethylated	C1orf158
cg00945209	1.07761e-09	hypomethylated	CYTH1
cg00945666	9.84931e-07	hypermethylated	F11R
cg00946598	4.31042e-09	hypermethylated	KDM4A
cg00947319	2.10133e-07	hypermethylated	SNF8
cg00947599	1.04528e-07	hypomethylated	GNA12
cg00947744	1.07761e-09	hypermethylated	LMF2
cg00947878	1.04528e-07	hypermethylated	KIFC3
cg00949386	1.29313e-08	hypomethylated	WNT7B
cg00949635	1.07761e-09	hypermethylated	MANBA
cg00950343	1.07761e-09	hypermethylated	NREP
cg00950497	1.07761e-09	hypermethylated	ABLIM1
cg00951108	1.07761e-09	hypermethylated	CSF1
cg00951302	1.07761e-09	hypermethylated	PDE10A
cg00951869	1.07761e-09	hypomethylated	ADCY4
cg00952516	1.07761e-09	hypomethylated	EGR3
cg00952789	1.07761e-09	hypermethylated	ADAMTS1
cg00953327	1.07761e-09	hypermethylated	MPZL1
cg00953399	1.07761e-09	hypermethylated	TRAPPC3L
cg00954382	1.07761e-09	hypermethylated	NPY2R
cg00954633	1.07761e-09	hypomethylated	CAMTA1
cg00954878	1.07761e-09	hypermethylated	OSR1
cg00955686	1.07761e-09	hypermethylated	TRAPPC3
cg00955780	1.07761e-09	hypermethylated	SLC2A14
cg00956964	4.31042e-09	hypermethylated	PRELID3A
cg00958412	1.07761e-09	hypomethylated	SCARB1
cg00958451	1.07761e-09	hypermethylated	ANKDD1A
cg00958944	1.07761e-09	hypermethylated	KPNA6
cg00959922	1.07761e-09	hypermethylated	FOXL1
cg00960373	7.54324e-09	hypermethylated	SLFNL1
cg00961326	1.07761e-09	hypermethylated	MMP15
cg00961640	1.07761e-09	hypermethylated	SLC16A4
cg00961792	1.07761e-09	hypomethylated	PIGR
cg00962459	1.07761e-09	hypermethylated	PROKR1
cg00963786	1.07761e-09	hypermethylated	WWP2
cg00965133	1.07761e-09	hypomethylated	BLCAP
cg00965154	4.31042e-09	hypermethylated	SMTN
cg00965578	1.07761e-09	hypomethylated	APOL3
cg00966098	1.07761e-09	hypermethylated	ZNF785
cg00967073	3.23282e-08	hypomethylated	C1orf100
cg00968167	2.15521e-09	hypermethylated	CAPZB
cg00968267	1.07761e-09	hypermethylated	KLF5
cg00968640	1.07761e-09	hypermethylated	HMCN1
cg00969271	1.07761e-09	hypermethylated	ORM2
cg00969405	1.07761e-09	hypomethylated	HOXA5
cg00970057	1.07761e-09	hypomethylated	HIVEP3
cg00970435	1.07761e-09	hypomethylated	PRKAR1A
cg00970757	1.07761e-09	hypermethylated	FOXP1
cg00970979	1.07761e-09	hypermethylated	PRKCD
cg00971175	1.07761e-09	hypermethylated	SYDE1
cg00971695	1.07761e-09	hypomethylated	PLEKHG3
cg00971737	1.07761e-09	hypermethylated	KCNA10
cg00973309	1.07761e-09	hypomethylated	LMAN1L
cg00974204	1.07761e-09	hypermethylated	UACA
cg00974578	1.07761e-09	hypermethylated	PHACTR2
cg00974629	1.07761e-09	hypermethylated	EDNRA
cg00974944	1.07761e-09	hypermethylated	PTPRG
cg00975680	1.07761e-09	hypermethylated	NUP133
cg00976340	1.07761e-09	hypermethylated	ANKRD9
cg00976949	1.07761e-09	hypermethylated	RUVBL1
cg00977403	7.54324e-09	hypomethylated	TMEM204
cg00978783	1.07761e-09	hypermethylated	SLC25A47
cg00978845	1.07761e-09	hypermethylated	KMT2E
cg00978855	1.07761e-09	hypermethylated	HMBOX1
cg00979369	2.04745e-08	hypermethylated	ACTN1
cg00979704	1.07761e-09	hypermethylated	TNXB
cg00979931	4.31042e-09	hypermethylated	ATG16L2
cg00980060	1.07761e-09	hypomethylated	KAZN
cg00980784	2.15521e-09	hypomethylated	ABI3
cg00980978	2.93109e-07	hypermethylated	WFDC2
cg00982214	1.49787e-07	hypomethylated	SYT2
cg00982312	2.10133e-07	hypermethylated	RBFOX1
cg00982521	1.07761e-09	hypermethylated	NCR2
cg00983520	1.07761e-09	hypermethylated	CPT1B
cg00983697	1.07761e-09	hypomethylated	ESRRG
cg00984146	4.31042e-09	hypermethylated	EGFLAM
cg00986742	2.15521e-09	hypermethylated	LRRC52
cg00986824	4.84922e-08	hypermethylated	KCNC2
cg00986910	4.84922e-08	hypomethylated	WNT5A
cg00987015	1.07761e-09	hypermethylated	CHRM1
cg00987246	1.07761e-09	hypermethylated	RBM26
cg00988247	9.84931e-07	hypermethylated	MECOM
cg00988350	1.07761e-09	hypomethylated	GALE
cg00988641	2.93109e-07	hypermethylated	RGL2
cg00988708	1.07761e-09	hypermethylated	AGK
cg00989157	1.07761e-09	hypermethylated	DENND3
cg00989315	2.93109e-07	hypomethylated	CDCA7L
cg00989365	1.07761e-09	hypermethylated	CCDC177
cg00989904	1.07761e-09	hypermethylated	STAG1
cg00989986	1.07761e-09	hypomethylated	SNAI2
cg00990385	1.07761e-09	hypermethylated	CFAP73
cg00991848	9.84931e-07	hypomethylated	RPS2
cg00993881	2.15521e-09	hypermethylated	DAAM1
cg00994250	1.07761e-09	hypermethylated	PLEKHG1
cg00994306	1.07761e-09	hypomethylated	TPSAB1
cg00994804	7.37082e-07	hypermethylated	RUNX1
cg00994984	1.07761e-09	hypermethylated	LAMP1
cg00995520	1.07761e-09	hypermethylated	KCNA3
cg00996764	2.15521e-09	hypermethylated	KLK2
cg00996827	4.31042e-09	hypermethylated	ACTRT2
cg00997079	2.04745e-08	hypermethylated	LRRTM1
cg00997853	1.07761e-09	hypermethylated	ITPR2
cg00998438	1.34984e-08	hypermethylated	TADA1
cg01000188	1.07761e-09	hypomethylated	QRFP
cg01001472	1.07761e-09	hypermethylated	MBNL2
cg01001533	1.07761e-09	hypomethylated	ZNF32
cg01001791	1.07761e-09	hypermethylated	POLR3H
cg01002030	1.07761e-09	hypermethylated	RAVER2
cg01003803	1.07761e-09	hypermethylated	FGF20
cg01004017	1.07761e-09	hypomethylated	GLI2
cg01004363	1.07761e-09	hypermethylated	AGAP11
cg01005180	1.07761e-09	hypermethylated	PRKAG2
cg01005605	3.23282e-08	hypermethylated	BCL11A
cg01006126	1.07761e-09	hypermethylated	C1QTNF8
cg01007345	1.07761e-09	hypomethylated	TEC
cg01007589	1.07761e-09	hypermethylated	CCDC155
cg01007828	1.07761e-09	hypermethylated	CDH8
cg01008405	1.07761e-09	hypermethylated	CXXC5
cg01010211	1.07761e-09	hypermethylated	CECR2
cg01010328	2.44257e-09	hypomethylated	TTC24
cg01010839	2.15521e-09	hypermethylated	NET1
cg01011367	1.07761e-09	hypomethylated	ACADSB
cg01011898	1.07761e-09	hypermethylated	ASAP2
cg01012026	1.07761e-09	hypermethylated	FAM20C
cg01012082	1.07761e-09	hypermethylated	PRDM14
cg01012134	1.07761e-09	hypermethylated	HINT1
cg01013171	1.07761e-09	hypomethylated	FOS
cg01013595	4.84922e-08	hypermethylated	IL32
cg01014224	4.31042e-09	hypermethylated	ENOX1
cg01014262	2.15521e-09	hypermethylated	N4BP1
cg01014986	1.29313e-08	hypermethylated	KCNAB2
cg01015175	7.21995e-08	hypermethylated	BCO2
cg01015401	1.07761e-09	hypomethylated	JADE1
cg01015899	1.07761e-09	hypomethylated	PXN
cg01016119	1.07761e-09	hypomethylated	ARHGEF3
cg01016122	1.07761e-09	hypermethylated	PSORS1C1
cg01016169	7.54324e-09	hypermethylated	LETMD1
cg01016191	2.15521e-09	hypermethylated	FZD10
cg01018477	2.6804e-07	hypomethylated	NKX2-5
cg01018492	1.07761e-09	hypomethylated	STOX2
cg01019654	1.49787e-07	hypermethylated	BCAR1
cg01020079	1.07761e-09	hypermethylated	TMPRSS12
cg01020203	7.54324e-09	hypomethylated	WNT5A
cg01022370	1.07761e-09	hypermethylated	MFHAS1
cg01022670	1.07761e-09	hypermethylated	DIP2C
cg01022780	1.07761e-09	hypermethylated	PFKFB4
cg01023672	1.07761e-09	hypomethylated	AMIGO2
cg01025233	1.07761e-09	hypomethylated	FOXD1
cg01025434	1.07761e-09	hypermethylated	SYNPO
cg01026458	7.54324e-09	hypermethylated	NECAB1
cg01026796	1.07761e-09	hypermethylated	DHX29
cg01027532	1.07761e-09	hypermethylated	HOXA3
cg01030404	1.07761e-09	hypermethylated	MEAK7
cg01030476	7.54324e-09	hypermethylated	LGALS8
cg01030534	1.29313e-08	hypermethylated	TCAF1
cg01030747	4.31042e-09	hypermethylated	SAMD4A
cg01030886	1.07761e-09	hypermethylated	MSRB3
cg01031475	1.07761e-09	hypermethylated	HIRIP3
cg01032675	1.07761e-09	hypomethylated	GNA15
cg01032851	1.07761e-09	hypermethylated	TANGO6
[truncated: 43,030 more rows]

## Sheet: S2c
Overlapping DMPs Between Aortic and Carotid Atherosclerotic Lesion Samples Compared to Control Samples
ID	p value (Aortic Atherosclerotic Lesion vs. Control)	status (Aortic Atherosclerotic Lesion vs. Control)	p value (Carotid Atherosclerotic vs. Control)	status (Carotid Atherosclerotic vs. Control)	Gene Name
cg00000109	3.87e-07	hypermethylated	1.07761e-09	hypermethylated	FNDC3B
cg00007420	2.45e-07	hypermethylated	2.15521e-09	hypermethylated	FAXC
cg00012638	3.87e-07	hypermethylated	1.07761e-09	hypermethylated	KCNK17
cg00014118	3.87e-08	hypermethylated	1.07761e-09	hypermethylated	CFAP74
cg00018198	1.55e-07	hypermethylated	1.07761e-09	hypermethylated	CEP68
cg00025357	1.29e-08	hypomethylated	1.07761e-09	hypomethylated	PADI3
cg00027729	1.29e-08	hypermethylated	1.07761e-09	hypermethylated	ITGAM
cg00028013	9.03e-08	hypermethylated	1.07761e-09	hypermethylated	LOXL1
cg00029246	9.03e-08	hypomethylated	1.07761e-09	hypomethylated	PTN
cg00035969	1.55e-07	hypomethylated	1.07761e-09	hypomethylated	RAP1A
cg00036871	5.8e-07	hypermethylated	1.07761e-09	hypermethylated	INHA
cg00037013	8.64e-07	hypomethylated	2.15521e-09	hypomethylated	WNT6
cg00038167	1.55e-07	hypermethylated	1.07761e-09	hypermethylated	PNPLA6
cg00041575	3.87e-07	hypomethylated	1.07761e-09	hypomethylated	C11orf21
cg00044665	1.29e-08	hypermethylated	1.07761e-09	hypermethylated	CDH5
cg00044729	8.64e-07	hypermethylated	1.07761e-09	hypermethylated	ENTHD1
cg00047287	5.8e-07	hypermethylated	1.07761e-09	hypermethylated	CPT1B
cg00051483	3.87e-07	hypomethylated	1.07761e-09	hypomethylated	GIMAP7
cg00052385	1.55e-07	hypermethylated	1.07761e-09	hypermethylated	ST3GAL1
cg00076555	8.64e-07	hypermethylated	1.07761e-09	hypermethylated	APEH
cg00088464	1.55e-07	hypermethylated	1.07761e-09	hypermethylated	GP9
cg00094585	2.45e-07	hypermethylated	1.07761e-09	hypermethylated	SLC1A7
cg00105102	3.87e-07	hypermethylated	1.07761e-09	hypermethylated	PAQR6
cg00108715	9.03e-08	hypermethylated	1.07761e-09	hypermethylated	NT5DC2
cg00109703	3.87e-07	hypomethylated	1.07761e-09	hypomethylated	MAFB
cg00112798	8.64e-07	hypermethylated	1.07761e-09	hypermethylated	JPH3
cg00119314	5.8e-07	hypermethylated	1.07761e-09	hypermethylated	RSAD1
cg00120505	8.64e-07	hypermethylated	2.93109e-07	hypermethylated	RIC1
cg00124004	9.03e-08	hypermethylated	1.07761e-09	hypermethylated	CPNE3
cg00128482	2.45e-07	hypermethylated	1.07761e-09	hypermethylated	PI15
cg00138926	1.29e-08	hypermethylated	1.07761e-09	hypermethylated	KCNF1
cg00144673	1.29e-08	hypermethylated	1.07761e-09	hypermethylated	MCCD1
cg00148892	9.03e-08	hypermethylated	4.31042e-09	hypermethylated	GATA6
cg00149061	2.58e-08	hypermethylated	1.07761e-09	hypermethylated	UGT2A3
cg00153306	1.55e-07	hypomethylated	1.07761e-09	hypomethylated	TMIE
cg00157016	5.16e-08	hypermethylated	1.07761e-09	hypermethylated	PFN4
cg00162806	3.87e-07	hypermethylated	1.07761e-09	hypermethylated	VENTX
cg00163089	8.64e-07	hypermethylated	1.07761e-09	hypermethylated	EDEM3
cg00165394	8.64e-07	hypermethylated	1.07761e-09	hypermethylated	SPTBN5
cg00168032	5.16e-08	hypermethylated	1.07761e-09	hypermethylated	RAPGEF2
cg00168118	3.87e-07	hypermethylated	1.07761e-09	hypermethylated	GSE1
cg00172849	3.87e-07	hypermethylated	1.07761e-09	hypermethylated	COL11A1
cg00178119	2.45e-07	hypomethylated	7.54324e-09	hypomethylated	RIMS2
cg00185066	1.29e-08	hypermethylated	1.07761e-09	hypermethylated	SPRY2
cg00187327	2.45e-07	hypermethylated	1.07761e-09	hypermethylated	MN1
cg00188654	8.64e-07	hypermethylated	1.07761e-09	hypermethylated	DNASE1
cg00188704	5.16e-08	hypermethylated	1.07761e-09	hypermethylated	HOXA2
cg00197058	1.29e-08	hypermethylated	1.07761e-09	hypermethylated	TBX4
cg00199759	8.64e-07	hypermethylated	4.31042e-09	hypermethylated	ZNF596
cg00205756	9.03e-08	hypermethylated	1.07761e-09	hypermethylated	RBFOX1
cg00207352	1.55e-07	hypermethylated	1.07761e-09	hypermethylated	PLXNB1
cg00207833	1.55e-07	hypermethylated	2.15521e-09	hypermethylated	NIPA1
cg00218945	5.8e-07	hypermethylated	1.07761e-09	hypermethylated	ARFGAP3
cg00223792	2.58e-08	hypermethylated	1.07761e-09	hypermethylated	BTC
cg00234321	3.87e-07	hypermethylated	1.07761e-09	hypermethylated	KLF15
cg00238249	8.64e-07	hypermethylated	1.07761e-09	hypermethylated	SDHAF4
cg00238818	2.58e-08	hypermethylated	1.07761e-09	hypermethylated	PRR7
cg00240880	8.64e-07	hypermethylated	1.07761e-09	hypermethylated	CCN5
cg00252615	5.16e-08	hypermethylated	1.07761e-09	hypermethylated	GABRB2
cg00253681	1.29e-08	hypermethylated	1.07761e-09	hypermethylated	ART4
cg00256231	8.64e-07	hypomethylated	1.07761e-09	hypomethylated	TBC1D16
cg00267142	8.64e-07	hypermethylated	1.07761e-09	hypermethylated	RPS6KA2
cg00273068	5.8e-07	hypomethylated	1.29313e-08	hypomethylated	EMILIN3
cg00273449	1.29e-08	hypermethylated	1.07761e-09	hypermethylated	M1AP
cg00282953	8.64e-07	hypermethylated	1.07761e-09	hypermethylated	ARL10
cg00296903	2.45e-07	hypermethylated	4.84922e-08	hypermethylated	CDK20
cg00298065	8.64e-07	hypermethylated	1.07761e-09	hypermethylated	ZNF274
cg00304959	5.8e-07	hypermethylated	7.21995e-08	hypermethylated	LMNA
cg00318947	5.16e-08	hypermethylated	1.07761e-09	hypermethylated	HOXA3
cg00320094	5.16e-08	hypermethylated	1.07761e-09	hypermethylated	WLS
cg00324128	2.58e-08	hypermethylated	1.07761e-09	hypermethylated	CSRNP3
cg00328729	9.03e-08	hypermethylated	1.07761e-09	hypermethylated	PRDM11
cg00338631	3.87e-07	hypermethylated	1.07761e-09	hypermethylated	PROS1
cg00338996	2.45e-07	hypermethylated	1.29313e-08	hypermethylated	SLC35C1
cg00341042	5.8e-07	hypermethylated	2.15521e-09	hypermethylated	ATRNL1
cg00341060	5.16e-08	hypermethylated	1.07761e-09	hypermethylated	SLC45A1
cg00341387	9.03e-08	hypermethylated	1.07761e-09	hypermethylated	C18orf25
cg00350914	5.8e-07	hypermethylated	1.07761e-09	hypermethylated	KLF12
cg00352913	1.29e-08	hypermethylated	1.07761e-09	hypermethylated	KCNAB2
cg00358609	1.55e-07	hypermethylated	1.07761e-09	hypermethylated	EPS8L1
cg00361017	8.64e-07	hypomethylated	1.07761e-09	hypomethylated	PDE10A
cg00364304	2.45e-07	hypermethylated	7.37082e-07	hypermethylated	MAF
cg00365945	5.16e-08	hypermethylated	1.07761e-09	hypermethylated	SLC2A4RG
cg00369658	8.64e-07	hypermethylated	1.07761e-09	hypermethylated	SERPING1
cg00375581	3.87e-07	hypermethylated	1.07761e-09	hypermethylated	COL6A2
cg00379720	8.64e-07	hypermethylated	1.07761e-09	hypermethylated	ZNF728
cg00386007	1.55e-07	hypermethylated	1.07761e-09	hypermethylated	LRRC18
cg00388154	5.8e-07	hypomethylated	2.04745e-08	hypomethylated	CALML4
cg00397575	3.87e-07	hypermethylated	1.07761e-09	hypermethylated	RASL12
cg00398764	5.8e-07	hypomethylated	1.07761e-09	hypomethylated	MEIS2
cg00401471	8.64e-07	hypermethylated	1.07761e-09	hypermethylated	C19orf33
cg00401972	5.16e-08	hypermethylated	1.07761e-09	hypermethylated	CDH5
cg00408678	1.55e-07	hypermethylated	1.07761e-09	hypermethylated	PI16
cg00409434	2.45e-07	hypermethylated	1.07761e-09	hypermethylated	EPAS1
cg00415057	1.55e-07	hypermethylated	1.07761e-09	hypermethylated	SLC7A6OS
cg00422578	2.45e-07	hypomethylated	1.07761e-09	hypomethylated	TRIM29
cg00424169	2.58e-08	hypermethylated	1.07761e-09	hypermethylated	TEX26
cg00428179	5.8e-07	hypermethylated	1.07761e-09	hypermethylated	ZNF438
cg00429862	2.45e-07	hypermethylated	1.07761e-09	hypermethylated	MYOCD
cg00433866	8.64e-07	hypermethylated	1.07761e-09	hypermethylated	MOG
cg00438026	2.45e-07	hypermethylated	4.84922e-08	hypermethylated	ATP6V1G2
cg00438946	2.58e-08	hypomethylated	1.07761e-09	hypomethylated	SMIM29
cg00447769	2.45e-07	hypermethylated	1.07761e-09	hypermethylated	C3orf62
cg00448868	9.03e-08	hypermethylated	1.07761e-09	hypermethylated	DYNC1LI2
cg00449482	3.87e-07	hypermethylated	1.07761e-09	hypermethylated	EPN1
cg00453938	1.55e-07	hypomethylated	1.07761e-09	hypomethylated	MAFB
cg00456326	9.03e-08	hypermethylated	1.07761e-09	hypermethylated	OSR1
cg00468125	3.87e-07	hypomethylated	1.07761e-09	hypomethylated	STK32C
cg00479240	3.87e-07	hypermethylated	4.31042e-09	hypermethylated	JCAD
cg00479912	5.8e-07	hypermethylated	1.07761e-09	hypermethylated	MAF
cg00480381	2.58e-08	hypermethylated	1.07761e-09	hypermethylated	RBFOX1
cg00484122	3.87e-07	hypermethylated	1.07761e-09	hypermethylated	PUM2
cg00491021	1.29e-08	hypermethylated	1.07761e-09	hypermethylated	PLAT
cg00492741	2.58e-08	hypermethylated	1.07761e-09	hypermethylated	CBFA2T3
cg00498305	3.87e-07	hypermethylated	1.07761e-09	hypermethylated	SLC18A2
cg00499837	1.29e-08	hypermethylated	1.07761e-09	hypermethylated	NECTIN1
cg00501467	5.8e-07	hypermethylated	1.07761e-09	hypermethylated	PHACTR1
cg00503321	5.16e-08	hypomethylated	1.07761e-09	hypomethylated	PLSCR3
cg00506343	2.45e-07	hypomethylated	1.07761e-09	hypomethylated	HOXC6
cg00514241	1.55e-07	hypermethylated	1.07761e-09	hypermethylated	MN1
cg00516678	1.55e-07	hypermethylated	1.07761e-09	hypermethylated	AQP1
cg00516966	9.03e-08	hypermethylated	1.07761e-09	hypermethylated	ALDH3A1
cg00518941	2.45e-07	hypermethylated	1.07761e-09	hypermethylated	EPAS1
cg00519063	1.55e-07	hypermethylated	1.07761e-09	hypermethylated	GCLM
cg00522588	1.55e-07	hypermethylated	1.07761e-09	hypermethylated	KMT2D
cg00525496	5.8e-07	hypermethylated	1.07761e-09	hypermethylated	NEDD9
cg00532936	3.87e-07	hypermethylated	1.07761e-09	hypermethylated	SLC1A7
cg00537673	2.58e-08	hypermethylated	1.07761e-09	hypermethylated	SRF
cg00549758	1.81e-07	hypermethylated	2.44257e-09	hypermethylated	BPIFB3
cg00569447	8.64e-07	hypermethylated	1.07761e-09	hypermethylated	ISL1
cg00570906	1.55e-07	hypermethylated	1.07761e-09	hypermethylated	HLA-DPA1
cg00571819	9.03e-08	hypermethylated	1.07761e-09	hypermethylated	FUBP3
cg00577167	8.64e-07	hypermethylated	1.07761e-09	hypermethylated	ALDOB
cg00577560	2.45e-07	hypermethylated	1.07761e-09	hypermethylated	KAZN
cg00578437	8.64e-07	hypomethylated	1.07761e-09	hypomethylated	MAPK1
cg00586700	3.87e-07	hypomethylated	1.07761e-09	hypomethylated	FCGRT
cg00594952	8.64e-07	hypermethylated	1.07761e-09	hypermethylated	RIMS3
cg00596222	8.64e-07	hypomethylated	2.15521e-09	hypomethylated	ADRA2C
cg00617292	2.58e-08	hypermethylated	1.07761e-09	hypermethylated	TNXB
cg00631327	1.29e-08	hypermethylated	1.07761e-09	hypermethylated	CSMD1
cg00636527	2.58e-08	hypermethylated	1.07761e-09	hypermethylated	GRK6
cg00637144	5.16e-08	hypermethylated	1.07761e-09	hypermethylated	DHRS12
cg00638021	9.03e-08	hypermethylated	1.07761e-09	hypermethylated	COL1A1
cg00647165	9.03e-08	hypermethylated	1.07761e-09	hypermethylated	WIZ
cg00649480	2.45e-07	hypomethylated	1.07761e-09	hypomethylated	IRX1
cg00653790	8.64e-07	hypermethylated	1.07761e-09	hypermethylated	LINGO1
cg00658007	2.45e-07	hypomethylated	1.07761e-09	hypomethylated	RD3
cg00658151	2.45e-07	hypermethylated	1.07761e-09	hypermethylated	SDC3
cg00661320	1.29e-08	hypomethylated	1.07761e-09	hypomethylated	SPOCK2
cg00661347	2.45e-07	hypomethylated	1.07761e-09	hypomethylated	COL13A1
cg00665650	8.64e-07	hypomethylated	2.15521e-09	hypomethylated	PAIP2
cg00667048	5.16e-08	hypermethylated	4.84922e-08	hypermethylated	MORN1
cg00677334	8.64e-07	hypermethylated	1.07761e-09	hypermethylated	CDH1
cg00686915	8.64e-07	hypomethylated	1.07761e-09	hypomethylated	ZNF789
cg00689010	1.29e-08	hypermethylated	1.07761e-09	hypermethylated	COPA
cg00689651	3.87e-07	hypomethylated	1.07761e-09	hypomethylated	LYL1
cg00690554	9.03e-08	hypermethylated	1.07761e-09	hypermethylated	ZFYVE21
cg00691123	2.58e-08	hypermethylated	1.07761e-09	hypermethylated	VGLL4
cg00691830	8.64e-07	hypermethylated	1.07761e-09	hypermethylated	MEIS2
cg00707881	5.8e-07	hypermethylated	1.07761e-09	hypermethylated	CIPC
cg00713275	5.16e-08	hypermethylated	1.07761e-09	hypermethylated	ALDOA
cg00713400	1.29e-08	hypermethylated	1.07761e-09	hypermethylated	RAPGEF5
cg00741986	2.58e-08	hypomethylated	1.07761e-09	hypomethylated	TNIP2
cg00743788	2.45e-07	hypomethylated	1.07761e-09	hypomethylated	MAPK12
cg00748958	5.8e-07	hypermethylated	1.07761e-09	hypermethylated	LRRC37B
cg00753248	5.16e-08	hypomethylated	1.07761e-09	hypomethylated	NR2F2
cg00755588	2.58e-08	hypermethylated	1.07761e-09	hypermethylated	AJM1
cg00762738	2.58e-08	hypermethylated	1.07761e-09	hypermethylated	SLC41A1
cg00767000	3.87e-07	hypermethylated	1.07761e-09	hypermethylated	ZCCHC14
cg00770158	5.8e-07	hypermethylated	1.07761e-09	hypermethylated	ARHGEF3
cg00771553	9.03e-08	hypermethylated	1.07761e-09	hypermethylated	VANGL1
cg00779565	1.55e-07	hypermethylated	1.07761e-09	hypermethylated	ACTRT2
cg00780845	8.64e-07	hypermethylated	7.54324e-09	hypermethylated	MINAR1
cg00781795	5.16e-08	hypermethylated	1.07761e-09	hypermethylated	NEDD4L
cg00790970	8.64e-07	hypermethylated	1.07761e-09	hypermethylated	BMP8A
cg00792751	9.03e-08	hypermethylated	1.07761e-09	hypermethylated	TP53I11
cg00796963	2.45e-07	hypermethylated	4.31042e-09	hypermethylated	CEP162
cg00797058	1.29e-08	hypermethylated	1.07761e-09	hypermethylated	GATA3
cg00821483	9.03e-08	hypomethylated	1.07761e-09	hypomethylated	MSI2
cg00829091	2.45e-07	hypermethylated	1.07761e-09	hypermethylated	CAPN10
cg00830419	3.87e-07	hypermethylated	1.07761e-09	hypermethylated	SDC1
cg00830420	8.64e-07	hypermethylated	1.07761e-09	hypermethylated	NTF3
cg00855685	9.03e-08	hypermethylated	1.07761e-09	hypermethylated	SEMA5A
cg00857921	5.16e-08	hypomethylated	1.07761e-09	hypomethylated	TGFBR3
cg00862588	9.03e-08	hypomethylated	1.07761e-09	hypomethylated	HLA-DMB
cg00863378	9.03e-08	hypermethylated	1.07761e-09	hypermethylated	BBS2
cg00864691	3.87e-07	hypermethylated	1.07761e-09	hypermethylated	ZDHHC7
cg00866870	8.64e-07	hypermethylated	1.29313e-08	hypermethylated	DLD
cg00870837	3.87e-07	hypermethylated	2.15521e-09	hypermethylated	C1QTNF8
cg00872256	1.55e-07	hypermethylated	1.07761e-09	hypermethylated	NUP42
cg00874032	1.29e-08	hypomethylated	1.07761e-09	hypomethylated	ARL8B
cg00875989	3.87e-07	hypermethylated	1.07761e-09	hypermethylated	SKOR2
cg00876267	8.64e-07	hypomethylated	1.07761e-09	hypomethylated	AGPAT2
cg00885918	3.87e-07	hypermethylated	1.07761e-09	hypermethylated	MYLK2
cg00894103	5.8e-07	hypermethylated	1.07761e-09	hypermethylated	ALPK3
cg00895132	5.16e-08	hypermethylated	1.07761e-09	hypermethylated	NUP210
cg00896182	5.16e-08	hypomethylated	1.07761e-09	hypomethylated	CDKN3
cg00897799	5.8e-07	hypermethylated	1.07761e-09	hypermethylated	ESD
cg00899400	5.16e-08	hypermethylated	1.07761e-09	hypermethylated	HOXA3
cg00900642	1.29e-08	hypermethylated	1.07761e-09	hypermethylated	DNLZ
cg00903584	5.8e-07	hypomethylated	1.07761e-09	hypomethylated	PTPN7
cg00905220	2.45e-07	hypermethylated	1.07761e-09	hypermethylated	ABR
cg00907198	3.87e-07	hypermethylated	1.07761e-09	hypermethylated	ARHGEF26
cg00910616	9.03e-08	hypermethylated	1.07761e-09	hypermethylated	KCNQ4
cg00916255	5.8e-07	hypomethylated	1.07761e-09	hypomethylated	PRRX1
cg00920572	2.45e-07	hypermethylated	1.07761e-09	hypermethylated	HOXC12
cg00921973	1.55e-07	hypermethylated	1.07761e-09	hypermethylated	DPM2
cg00922378	5.8e-07	hypomethylated	1.07761e-09	hypomethylated	GPR132
cg00922841	2.45e-07	hypermethylated	2.15521e-09	hypermethylated	SPRR1A
cg00930606	1.29e-08	hypermethylated	4.31042e-09	hypermethylated	PATZ1
cg00933411	3.87e-07	hypermethylated	3.23282e-08	hypermethylated	DLC1
cg00939627	9.03e-08	hypermethylated	1.07761e-09	hypermethylated	PPL
cg00940502	3.87e-07	hypomethylated	1.07761e-09	hypomethylated	RNF125
cg00940560	3.87e-07	hypermethylated	7.21995e-08	hypermethylated	MBOAT4
cg00947744	5.8e-07	hypermethylated	1.07761e-09	hypermethylated	LMF2
cg00953399	1.29e-08	hypermethylated	1.07761e-09	hypermethylated	TRAPPC3L
cg00954382	1.29e-08	hypermethylated	1.07761e-09	hypermethylated	NPY2R
cg00954878	2.45e-07	hypermethylated	1.07761e-09	hypermethylated	OSR1
cg00955686	2.58e-08	hypermethylated	1.07761e-09	hypermethylated	TRAPPC3
cg00955780	5.8e-07	hypermethylated	1.07761e-09	hypermethylated	SLC2A14
cg00958451	1.55e-07	hypermethylated	1.07761e-09	hypermethylated	ANKDD1A
cg00963786	3.87e-07	hypermethylated	1.07761e-09	hypermethylated	WWP2
cg00968267	5.8e-07	hypermethylated	1.07761e-09	hypermethylated	KLF5
cg00968640	5.16e-08	hypermethylated	1.07761e-09	hypermethylated	HMCN1
cg00969271	3.87e-07	hypermethylated	1.07761e-09	hypermethylated	ORM2
cg00970757	9.03e-08	hypermethylated	1.07761e-09	hypermethylated	FOXP1
cg00971695	1.55e-07	hypomethylated	1.07761e-09	hypomethylated	PLEKHG3
cg00974578	1.29e-08	hypermethylated	1.07761e-09	hypermethylated	PHACTR2
cg00980060	2.45e-07	hypomethylated	1.07761e-09	hypomethylated	KAZN
cg00987246	2.58e-08	hypermethylated	1.07761e-09	hypermethylated	RBM26
cg00988350	1.29e-08	hypomethylated	1.07761e-09	hypomethylated	GALE
cg00993881	9.03e-08	hypermethylated	2.15521e-09	hypermethylated	DAAM1
cg00994250	9.03e-08	hypermethylated	1.07761e-09	hypermethylated	PLEKHG1
cg00996764	1.55e-07	hypermethylated	2.15521e-09	hypermethylated	KLK2
cg01015401	3.87e-07	hypomethylated	1.07761e-09	hypomethylated	JADE1
cg01018477	8.64e-07	hypomethylated	2.6804e-07	hypomethylated	NKX2-5
cg01020079	2.45e-07	hypermethylated	1.07761e-09	hypermethylated	TMPRSS12
cg01025233	8.64e-07	hypomethylated	1.07761e-09	hypomethylated	FOXD1
cg01027532	2.58e-08	hypermethylated	1.07761e-09	hypermethylated	HOXA3
cg01030886	8.64e-07	hypermethylated	1.07761e-09	hypermethylated	MSRB3
cg01034396	8.64e-07	hypermethylated	1.07761e-09	hypermethylated	SMAD9
cg01035170	9.03e-08	hypermethylated	1.07761e-09	hypermethylated	C5orf49
cg01037523	2.45e-07	hypermethylated	1.07761e-09	hypermethylated	RTP4
cg01041239	5.8e-07	hypermethylated	1.07761e-09	hypermethylated	LDLRAD4
cg01046507	3.09e-07	hypermethylated	2.44257e-09	hypermethylated	ERFE
cg01047613	9.03e-08	hypermethylated	1.07761e-09	hypermethylated	EFCAB8
cg01051583	3.87e-07	hypermethylated	1.07761e-09	hypermethylated	LGMN
cg01055824	2.58e-08	hypermethylated	1.07761e-09	hypermethylated	CCDC88C
cg01058584	5.8e-07	hypermethylated	1.07761e-09	hypermethylated	MRPS14
cg01062113	1.55e-07	hypermethylated	1.07761e-09	hypermethylated	PANX1
cg01062504	4e-07	hypermethylated	1.07761e-09	hypermethylated	C10orf71
cg01064725	2.58e-08	hypermethylated	1.07761e-09	hypermethylated	PIK3C2B
cg01068808	1.55e-07	hypermethylated	1.07761e-09	hypermethylated	COLGALT2
cg01068906	3.87e-07	hypermethylated	1.07761e-09	hypermethylated	NOD2
cg01076495	2.45e-07	hypomethylated	1.07761e-09	hypomethylated	ECM1
cg01080368	5.16e-08	hypermethylated	1.07761e-09	hypermethylated	TMEM163
cg01093854	2.45e-07	hypermethylated	1.07761e-09	hypermethylated	TET1
cg01097663	1.55e-07	hypermethylated	2.15521e-09	hypermethylated	LRFN5
cg01104306	8.64e-07	hypermethylated	1.07761e-09	hypermethylated	RRM1
cg01105356	2.45e-07	hypermethylated	1.07761e-09	hypermethylated	DEXI
cg01106989	1.55e-07	hypermethylated	1.07761e-09	hypermethylated	GSTA4
cg01111006	5.16e-08	hypermethylated	1.07761e-09	hypermethylated	ERVFRD-1
cg01111520	2.45e-07	hypermethylated	1.07761e-09	hypermethylated	SNTA1
cg01112778	5.8e-07	hypermethylated	4.31042e-09	hypermethylated	PPP2R2B
cg01116568	5.8e-07	hypomethylated	1.07761e-09	hypomethylated	AMPD3
cg01124420	9.03e-08	hypermethylated	1.07761e-09	hypermethylated	EDAR
cg01132064	1.55e-07	hypomethylated	1.07761e-09	hypomethylated	DGKZ
cg01132443	1.55e-07	hypermethylated	1.07761e-09	hypermethylated	MFSD11
cg01133779	1.55e-07	hypermethylated	1.07761e-09	hypermethylated	OXNAD1
cg01137471	3.87e-07	hypomethylated	1.07761e-09	hypomethylated	DMRT1
cg01141812	8.64e-07	hypermethylated	1.07761e-09	hypermethylated	CLVS2
cg01143068	2.58e-08	hypermethylated	1.07761e-09	hypermethylated	STARD9
cg01147714	8.64e-07	hypermethylated	1.29313e-08	hypermethylated	RAPGEF4
cg01165661	8.64e-07	hypermethylated	2.15521e-09	hypermethylated	USP19
cg01169610	2.45e-07	hypermethylated	1.07761e-09	hypermethylated	INPP4A
cg01171786	8.64e-07	hypermethylated	1.07761e-09	hypermethylated	DYSF
cg01172150	8.64e-07	hypermethylated	1.07761e-09	hypermethylated	ZNF629
cg01174264	2.58e-08	hypomethylated	1.07761e-09	hypomethylated	ANTXR2
cg01178040	5.16e-08	hypermethylated	1.07761e-09	hypermethylated	TNXB
cg01189926	1.55e-07	hypermethylated	1.07761e-09	hypermethylated	MYLK4
cg01197831	1.29e-08	hypermethylated	1.07761e-09	hypermethylated	FBP2
cg01201802	5.16e-08	hypermethylated	1.07761e-09	hypermethylated	JCAD
cg01203113	3.87e-07	hypermethylated	1.07761e-09	hypermethylated	DNASE1
cg01203550	9.03e-08	hypermethylated	1.07761e-09	hypermethylated	MYH7
cg01213231	8.64e-07	hypermethylated	1.07761e-09	hypermethylated	ITGA5
cg01214458	5.8e-07	hypermethylated	1.07761e-09	hypermethylated	MN1
cg01217984	5.8e-07	hypermethylated	1.07761e-09	hypermethylated	HOXA2
cg01221746	1.55e-07	hypermethylated	1.07761e-09	hypermethylated	TNRC18
cg01234610	8.64e-07	hypermethylated	1.07761e-09	hypermethylated	WFIKKN2
cg01235820	3.87e-07	hypermethylated	1.07761e-09	hypermethylated	SRXN1
cg01240931	5.16e-08	hypermethylated	1.07761e-09	hypermethylated	APC
cg01246622	2.58e-08	hypomethylated	1.07761e-09	hypomethylated	HABP2
cg01251835	8.64e-07	hypomethylated	1.07761e-09	hypomethylated	SCARF2
cg01255894	1.55e-07	hypomethylated	2.15521e-09	hypomethylated	GATA3
cg01258997	8.64e-07	hypermethylated	1.07761e-09	hypermethylated	FERMT2
cg01259126	1.55e-07	hypermethylated	1.07761e-09	hypermethylated	GAS2L1
cg01267165	5.8e-07	hypermethylated	1.07761e-09	hypermethylated	LITAF
cg01277890	2.58e-08	hypermethylated	1.07761e-09	hypermethylated	PROB1
cg01278291	1.29e-08	hypomethylated	1.07761e-09	hypomethylated	DOK3
cg01279219	3.87e-07	hypermethylated	1.07761e-09	hypermethylated	FAM72A
cg01281175	3.87e-07	hypermethylated	1.07761e-09	hypermethylated	HRH2
cg01284438	5.16e-08	hypermethylated	1.07761e-09	hypermethylated	CPLX2
cg01287088	3.87e-07	hypermethylated	1.07761e-09	hypermethylated	PFN3
cg01287592	5.8e-07	hypomethylated	1.07761e-09	hypomethylated	DENND3
cg01287730	2.45e-07	hypermethylated	1.07761e-09	hypermethylated	EDAR
cg01288904	2.58e-08	hypermethylated	1.07761e-09	hypermethylated	MRPS28
cg01291088	5.8e-07	hypermethylated	1.07761e-09	hypermethylated	ACD
cg01291336	1.55e-07	hypermethylated	1.07761e-09	hypermethylated	SMARCD3
cg01293179	2.45e-07	hypomethylated	1.07761e-09	hypomethylated	HOXD8
cg01298991	9.03e-08	hypermethylated	1.07761e-09	hypermethylated	SDC1
cg01301660	8.64e-07	hypermethylated	1.07761e-09	hypermethylated	STARD4
cg01304710	8.64e-07	hypermethylated	1.07761e-09	hypermethylated	ADRA2C
cg01306688	1.55e-07	hypermethylated	1.07761e-09	hypermethylated	HCAR1
cg01307684	9.03e-08	hypermethylated	1.07761e-09	hypermethylated	ANTXR2
cg01311181	9.03e-08	hypomethylated	1.07761e-09	hypomethylated	PARVG
cg01311222	1.55e-07	hypermethylated	1.07761e-09	hypermethylated	HEG1
cg01314488	5.8e-07	hypermethylated	4.31042e-09	hypermethylated	INPP4B
cg01318557	5.16e-08	hypomethylated	1.07761e-09	hypomethylated	LAT2
cg01319323	2.58e-08	hypermethylated	1.07761e-09	hypermethylated	SH3GLB2
cg01322405	3.87e-07	hypermethylated	1.07761e-09	hypermethylated	GET1
cg01323274	8.64e-07	hypermethylated	5.47423e-07	hypermethylated	CNEP1R1
cg01325465	5.16e-08	hypermethylated	1.07761e-09	hypermethylated	FAM92B
cg01328473	3.87e-07	hypermethylated	1.07761e-09	hypermethylated	PXDN
cg01328500	8.64e-07	hypomethylated	1.07761e-09	hypomethylated	IQCG
cg01329153	2.45e-07	hypermethylated	1.07761e-09	hypermethylated	SLC45A1
cg01336996	2.45e-07	hypermethylated	1.07761e-09	hypermethylated	TCF15
cg01348086	8.64e-07	hypomethylated	1.07761e-09	hypomethylated	RGS14
cg01350330	1.55e-07	hypermethylated	1.07761e-09	hypermethylated	UNKL
cg01351327	2.58e-08	hypermethylated	4.31042e-09	hypermethylated	SPERT
cg01351425	1.55e-07	hypermethylated	1.07761e-09	hypermethylated	IGF2
cg01353448	5.16e-08	hypermethylated	1.07761e-09	hypermethylated	PPP1R17
cg01355757	1.29e-08	hypermethylated	1.07761e-09	hypermethylated	TET3
cg01357713	2.45e-07	hypermethylated	1.07761e-09	hypermethylated	PRKAG3
cg01361263	3.87e-07	hypermethylated	1.07761e-09	hypermethylated	FLNB
cg01370449	5.8e-07	hypermethylated	1.07761e-09	hypermethylated	HOXA5
cg01384290	1.29e-08	hypermethylated	1.07761e-09	hypermethylated	MECOM
cg01385327	2.58e-08	hypomethylated	2.44257e-09	hypomethylated	FGFR2
cg01389386	2.58e-08	hypermethylated	1.07761e-09	hypermethylated	ST3GAL2
cg01394884	1.55e-07	hypermethylated	1.07761e-09	hypermethylated	TLR3
cg01405445	3.87e-07	hypermethylated	1.07761e-09	hypermethylated	HSPB6
cg01407447	5.8e-07	hypermethylated	1.07761e-09	hypermethylated	KCTD12
cg01408363	5.8e-07	hypermethylated	1.07761e-09	hypermethylated	NCOR2
cg01413548	1.55e-07	hypermethylated	1.07761e-09	hypermethylated	TMEM170B
cg01414882	9.03e-08	hypomethylated	1.07761e-09	hypomethylated	HOXA7
cg01415344	2.45e-07	hypermethylated	1.07761e-09	hypermethylated	SART1
cg01419713	9.03e-08	hypermethylated	1.07761e-09	hypermethylated	PLAT
cg01422249	1.81e-07	hypermethylated	2.44257e-09	hypermethylated	SEPTIN8
cg01423389	5.16e-08	hypermethylated	7.54324e-09	hypermethylated	SLC2A2
cg01426903	2.45e-07	hypermethylated	1.07761e-09	hypermethylated	ADAM33
cg01427471	1.55e-07	hypermethylated	1.07761e-09	hypermethylated	B3GAT1
cg01429391	7.74e-08	hypermethylated	1.07761e-09	hypermethylated	MYH7
cg01432692	3.87e-07	hypomethylated	1.07761e-09	hypomethylated	SIPA1L2
cg01433654	3.87e-07	hypermethylated	1.07761e-09	hypermethylated	ARL15
cg01437515	1.81e-07	hypomethylated	2.44257e-09	hypomethylated	TNFRSF4
cg01438090	4.9e-07	hypermethylated	2.44257e-09	hypermethylated	MPPED2
cg01448881	5.16e-08	hypermethylated	1.07761e-09	hypermethylated	ATP1A2
cg01450807	5.16e-08	hypermethylated	1.07761e-09	hypermethylated	KLF5
cg01453281	5.8e-07	hypomethylated	1.49787e-07	hypomethylated	POU3F3
cg01475577	2.45e-07	hypermethylated	1.07761e-09	hypermethylated	SMO
cg01481000	8.64e-07	hypomethylated	1.07761e-09	hypomethylated	AK2
cg01485157	8.64e-07	hypermethylated	1.07761e-09	hypermethylated	VASN
cg01485549	5.8e-07	hypermethylated	1.07761e-09	hypermethylated	FTO
cg01486558	2.45e-07	hypermethylated	1.07761e-09	hypermethylated	TRAK1
cg01498829	1.55e-07	hypermethylated	1.07761e-09	hypermethylated	DEGS2
cg01502811	1.29e-08	hypermethylated	1.07761e-09	hypermethylated	ZNF423
cg01503348	1.29e-08	hypermethylated	1.49787e-07	hypermethylated	SVEP1
cg01505111	3.87e-07	hypermethylated	1.07761e-09	hypermethylated	HDDC2
cg01509427	1.55e-07	hypermethylated	1.07761e-09	hypermethylated	CCZ1B
cg01510990	2.45e-07	hypermethylated	1.07761e-09	hypermethylated	CDYL
cg01511480	5.16e-08	hypomethylated	1.07761e-09	hypomethylated	LTBR
cg01515060	8.64e-07	hypermethylated	1.07761e-09	hypermethylated	SENP6
cg01524853	5.8e-07	hypermethylated	4.31042e-09	hypermethylated	HOXC4
cg01533106	2.45e-07	hypermethylated	1.92835e-09	hypermethylated	ZNF707
cg01535838	5.8e-07	hypermethylated	1.07761e-09	hypermethylated	CAMTA1
cg01541347	9.03e-08	hypermethylated	1.07761e-09	hypermethylated	FOXK1
cg01542384	5.8e-07	hypomethylated	1.07761e-09	hypomethylated	GNAI2
cg01544405	3.87e-07	hypermethylated	1.07761e-09	hypermethylated	PHF2
cg01546857	5.8e-07	hypermethylated	4.31042e-09	hypermethylated	C14orf132
cg01547915	5.8e-07	hypermethylated	1.29313e-08	hypermethylated	SRSF7
cg01552035	5.8e-07	hypermethylated	1.07761e-09	hypermethylated	FABP7
cg01552504	2.45e-07	hypermethylated	1.07761e-09	hypermethylated	TENT4B
cg01554451	8.64e-07	hypermethylated	2.15521e-09	hypermethylated	GLIPR1
cg01556275	5.8e-07	hypermethylated	1.07761e-09	hypermethylated	JUN
cg01565130	9.03e-08	hypermethylated	1.07761e-09	hypermethylated	MPZL1
cg01566404	1.55e-07	hypermethylated	1.07761e-09	hypermethylated	ETNK2
cg01569083	3.87e-07	hypomethylated	1.07761e-09	hypomethylated	TNF
cg01591240	1.29e-08	hypermethylated	1.07761e-09	hypermethylated	H3.Y
cg01593673	5.8e-07	hypermethylated	1.07761e-09	hypermethylated	HOXB3
cg01595325	9.03e-08	hypermethylated	1.07761e-09	hypermethylated	HS3ST4
cg01601760	3.87e-07	hypermethylated	1.07761e-09	hypermethylated	BSDC1
cg01604401	5.8e-07	hypermethylated	1.07761e-09	hypermethylated	BLCAP
cg01608001	5.16e-08	hypermethylated	1.07761e-09	hypermethylated	ANKH
cg01619490	8.64e-07	hypermethylated	1.07761e-09	hypermethylated	HMGN1
cg01620165	8.64e-07	hypermethylated	2.15521e-09	hypermethylated	DTX1
cg01631497	1.55e-07	hypomethylated	1.07761e-09	hypomethylated	NRP2
cg01633093	3.87e-07	hypermethylated	1.07761e-09	hypermethylated	GALNT15
cg01634664	5.8e-07	hypermethylated	1.07761e-09	hypermethylated	DGLUCY
cg01636184	5.8e-07	hypomethylated	1.07761e-09	hypomethylated	ST5
cg01637169	5.8e-07	hypomethylated	1.07761e-09	hypomethylated	NUP210
cg01637289	3.87e-07	hypermethylated	1.07761e-09	hypermethylated	CXCR5
cg01641620	1.29e-08	hypermethylated	1.07761e-09	hypermethylated	PANX2
cg01644731	2.45e-07	hypermethylated	1.07761e-09	hypermethylated	CTDSP2
cg01651284	3.87e-07	hypermethylated	1.07761e-09	hypermethylated	CHRNA9
cg01654627	3.87e-07	hypermethylated	1.07761e-09	hypermethylated	AP1M2
cg01657005	1.55e-07	hypomethylated	1.07761e-09	hypomethylated	TMEM247
cg01659632	9.03e-08	hypermethylated	1.07761e-09	hypermethylated	PLAGL1
cg01667493	2.58e-08	hypermethylated	4.31042e-09	hypermethylated	CUX1
cg01667634	2.45e-07	hypermethylated	3.23282e-08	hypermethylated	EHMT2
cg01673674	5.16e-08	hypomethylated	1.07761e-09	hypomethylated	GDF6
cg01674585	3.87e-07	hypomethylated	1.07761e-09	hypomethylated	SIRPA
cg01675238	8.64e-07	hypomethylated	2.15521e-09	hypomethylated	JMJD7
cg01678309	8.64e-07	hypermethylated	1.07761e-09	hypermethylated	CORO2B
cg01686177	5.16e-08	hypermethylated	1.07761e-09	hypermethylated	SP4
cg01695406	8.64e-07	hypermethylated	1.07761e-09	hypermethylated	TMEM190
cg01699740	3.87e-07	hypermethylated	1.07761e-09	hypermethylated	GRAMD1B
cg01700683	2.58e-08	hypermethylated	1.92835e-09	hypermethylated	RAB8B
cg01702225	1.55e-07	hypermethylated	1.07761e-09	hypermethylated	EGFR
cg01703736	2.45e-07	hypermethylated	1.07761e-09	hypermethylated	RHOB
cg01706698	1.29e-08	hypermethylated	4.31042e-09	hypermethylated	CETP
cg01709689	1.55e-07	hypermethylated	1.07761e-09	hypermethylated	MICALL2
cg01712700	1.55e-07	hypermethylated	1.07761e-09	hypermethylated	GPR35
cg01714756	5.8e-07	hypermethylated	4.31042e-09	hypermethylated	SERPINA6
cg01720337	1.55e-07	hypermethylated	1.07761e-09	hypermethylated	CNTN6
cg01734240	1.55e-07	hypermethylated	1.07761e-09	hypermethylated	NANOG
cg01738164	5.16e-08	hypomethylated	1.07761e-09	hypomethylated	FOXN3
cg01739167	3.87e-07	hypomethylated	1.07761e-09	hypomethylated	CHRNE
cg01751181	5.16e-08	hypermethylated	1.07761e-09	hypermethylated	OPCML
cg01752978	5.8e-07	hypermethylated	7.21995e-08	hypermethylated	POLR3H
cg01755336	5.8e-07	hypermethylated	1.07761e-09	hypermethylated	WDR20
cg01756421	5.8e-07	hypermethylated	1.07761e-09	hypermethylated	NRN1L
cg01759835	1.55e-07	hypermethylated	1.07761e-09	hypermethylated	RIN3
cg01760189	1.55e-07	hypermethylated	1.07761e-09	hypermethylated	ACACA
cg01763916	3.87e-07	hypomethylated	1.07761e-09	hypomethylated	SMAP2
cg01766737	5.16e-08	hypomethylated	1.07761e-09	hypomethylated	CENPM
cg01769243	1.55e-07	hypermethylated	1.07761e-09	hypermethylated	GFAP
cg01772439	9.03e-08	hypomethylated	1.92835e-09	hypomethylated	ARHGEF37
cg01775612	1.55e-07	hypermethylated	1.07761e-09	hypermethylated	TGFB1I1
cg01776045	3.87e-07	hypermethylated	1.07761e-09	hypermethylated	TG
cg01777812	3.87e-07	hypermethylated	4.31042e-09	hypermethylated	TIGD2
cg01782154	8.64e-07	hypermethylated	5.47423e-07	hypermethylated	VEZF1
cg01786466	5.16e-08	hypermethylated	1.07761e-09	hypermethylated	MPP4
cg01789499	1.29e-08	hypermethylated	1.07761e-09	hypermethylated	PRDM8
cg01791648	2.58e-08	hypermethylated	1.07761e-09	hypermethylated	SENP7
cg01794929	5.8e-07	hypermethylated	1.07761e-09	hypermethylated	SELENOM
cg01802593	5.8e-07	hypermethylated	1.07761e-09	hypermethylated	ST8SIA1
cg01802713	5.8e-07	hypermethylated	1.07761e-09	hypermethylated	ZBTB47
cg01804429	8.64e-07	hypermethylated	1.07761e-09	hypermethylated	YTHDC1
cg01809170	8.64e-07	hypermethylated	1.07761e-09	hypermethylated	WWC2
cg01812894	8.64e-07	hypermethylated	1.07761e-09	hypermethylated	ALDH1A1
cg01814495	5.8e-07	hypermethylated	1.07761e-09	hypermethylated	CDIPT
cg01815263	5.16e-08	hypomethylated	1.07761e-09	hypomethylated	EDEM1
cg01817009	1.55e-07	hypermethylated	1.07761e-09	hypermethylated	LCAT
cg01821452	7.74e-07	hypermethylated	2.44257e-09	hypermethylated	LRIG3
cg01824625	1.55e-07	hypermethylated	1.07761e-09	hypermethylated	EPHA3
cg01827248	2.45e-07	hypermethylated	1.07761e-09	hypermethylated	NKD1
cg01828111	2.45e-07	hypermethylated	2.15521e-09	hypermethylated	NDE1
cg01835620	5.8e-07	hypermethylated	1.07761e-09	hypermethylated	CHRNE
cg01837492	3.87e-07	hypermethylated	1.07761e-09	hypermethylated	KIF23
cg01848457	2.58e-08	hypermethylated	1.07761e-09	hypermethylated	EID3
cg01874562	5.8e-07	hypermethylated	1.07761e-09	hypermethylated	COMP
cg01885832	5.16e-08	hypermethylated	1.07761e-09	hypermethylated	IGF2BP1
cg01885839	2.45e-07	hypermethylated	1.07761e-09	hypermethylated	NREP
cg01889893	5.8e-07	hypermethylated	1.07761e-09	hypermethylated	ERRFI1
cg01890858	1.29e-08	hypermethylated	1.07761e-09	hypermethylated	IRX1
cg01910478	1.55e-07	hypermethylated	1.07761e-09	hypermethylated	TGFB3
cg01912455	5.8e-07	hypermethylated	1.07761e-09	hypermethylated	SMARCB1
cg01931028	8.64e-07	hypermethylated	1.07761e-09	hypermethylated	MAEA
cg01931414	8.64e-07	hypermethylated	1.07761e-09	hypermethylated	NAT10
cg01940708	5.8e-07	hypermethylated	1.07761e-09	hypermethylated	RAB11FIP4
cg01942423	8.64e-07	hypermethylated	1.92835e-09	hypermethylated	IER5L
cg01942646	2.58e-08	hypermethylated	1.07761e-09	hypermethylated	NR0B2
cg01942776	3.87e-07	hypermethylated	1.07761e-09	hypermethylated	G2E3
cg01943447	5.8e-07	hypermethylated	1.07761e-09	hypermethylated	KIAA1614
cg01944288	8.64e-07	hypermethylated	4.31042e-09	hypermethylated	NTNG2
cg01947906	3.87e-07	hypermethylated	1.29313e-08	hypermethylated	OST4
cg01947936	2.45e-07	hypermethylated	1.07761e-09	hypermethylated	RAPSN
cg01948367	9.03e-08	hypermethylated	1.07761e-09	hypermethylated	FAM172A
cg01955153	8.64e-07	hypomethylated	1.07761e-09	hypomethylated	CYLD
cg01956154	1.55e-07	hypermethylated	1.07761e-09	hypermethylated	ASB2
cg01958086	3.87e-07	hypermethylated	2.93109e-07	hypermethylated	MEIS2
cg01964852	1.29e-08	hypermethylated	1.07761e-09	hypermethylated	HOXA2
cg01971181	5.16e-08	hypermethylated	1.07761e-09	hypermethylated	MFSD1
cg01971363	1.29e-08	hypermethylated	1.07761e-09	hypermethylated	SLC4A2
cg01972843	3.87e-07	hypermethylated	1.07761e-09	hypermethylated	ADA2
cg01979352	2.58e-08	hypomethylated	1.07761e-09	hypomethylated	RGS16
cg01982533	8.64e-07	hypermethylated	1.07761e-09	hypermethylated	AXIN2
cg01984854	1.55e-07	hypermethylated	1.07761e-09	hypermethylated	COX4I1
cg01989521	3.87e-07	hypermethylated	1.07761e-09	hypermethylated	CDC42BPB
cg01991752	2.45e-07	hypomethylated	1.07761e-09	hypomethylated	BEGAIN
cg02000808	3.87e-07	hypermethylated	1.07761e-09	hypermethylated	HOXA3
cg02006134	1.55e-07	hypomethylated	1.07761e-09	hypomethylated	ADAP1
cg02007567	1.29e-08	hypermethylated	1.07761e-09	hypermethylated	TVP23A
cg02008818	8.64e-07	hypermethylated	1.07761e-09	hypermethylated	EIF5A2
cg02011981	1.55e-07	hypermethylated	1.07761e-09	hypermethylated	CTTN
cg02013018	9.03e-08	hypermethylated	1.07761e-09	hypermethylated	WDR66
cg02015823	8.64e-07	hypermethylated	1.07761e-09	hypermethylated	NKD1
cg02019942	9.03e-08	hypermethylated	1.07761e-09	hypermethylated	ABTB1
cg02026498	2.45e-07	hypomethylated	2.15521e-09	hypomethylated	GNG8
cg02034887	8.64e-07	hypermethylated	1.07761e-09	hypermethylated	SLC15A2
cg02045493	1.81e-07	hypermethylated	2.96965e-08	hypermethylated	ANO6
cg02048890	8.64e-07	hypermethylated	1.49787e-07	hypermethylated	FHOD3
cg02049833	8.64e-07	hypermethylated	2.15521e-09	hypermethylated	NPAS2
cg02050917	1.55e-07	hypermethylated	1.07761e-09	hypermethylated	SKI
cg02055607	2.58e-08	hypermethylated	1.07761e-09	hypermethylated	ARAP3
cg02056098	2.58e-08	hypermethylated	1.07761e-09	hypermethylated	SCN9A
cg02059082	5.8e-07	hypermethylated	1.07761e-09	hypermethylated	ZNF513
cg02064267	2.58e-08	hypomethylated	1.07761e-09	hypomethylated	DUSP5
cg02065790	4e-07	hypermethylated	1.07761e-09	hypermethylated	PPFIBP1
cg02067239	1.55e-07	hypermethylated	1.07761e-09	hypermethylated	HS3ST2
cg02067771	5.16e-08	hypomethylated	1.07761e-09	hypomethylated	KCP
cg02073775	8.64e-07	hypermethylated	1.07761e-09	hypermethylated	MAP1B
cg02077068	5.8e-07	hypermethylated	1.07761e-09	hypermethylated	GPRC5B
cg02077216	5.8e-07	hypermethylated	1.07761e-09	hypermethylated	PLK2
cg02078525	2.45e-07	hypermethylated	2.15521e-09	hypermethylated	CDH5
cg02081065	1.55e-07	hypermethylated	1.07761e-09	hypermethylated	LEAP2
cg02088785	1.55e-07	hypomethylated	1.07761e-09	hypomethylated	STK24
cg02090805	9.03e-08	hypermethylated	1.07761e-09	hypermethylated	PXDNL
cg02095498	2.58e-08	hypermethylated	1.07761e-09	hypermethylated	GPR20
cg02104456	8.64e-07	hypermethylated	1.07761e-09	hypermethylated	BTBD1
cg02108796	2.45e-07	hypermethylated	1.07761e-09	hypermethylated	MOB2
cg02109484	2.58e-08	hypermethylated	1.07761e-09	hypermethylated	M1AP
cg02115117	9.03e-08	hypermethylated	1.07761e-09	hypermethylated	FAM228A
cg02131639	1.29e-08	hypomethylated	1.07761e-09	hypomethylated	IL17RD
cg02133510	1.55e-07	hypermethylated	1.07761e-09	hypermethylated	TNXB
cg02137183	1.29e-08	hypermethylated	1.07761e-09	hypermethylated	AGK
cg02161011	1.29e-08	hypermethylated	1.07761e-09	hypermethylated	AXIN2
cg02167055	3.87e-07	hypermethylated	2.15521e-09	hypermethylated	CBFA2T3
cg02170525	3.87e-07	hypomethylated	1.07761e-09	hypomethylated	CD8A
cg02172492	5.16e-08	hypermethylated	1.07761e-09	hypermethylated	OSR1
cg02175033	5.16e-08	hypomethylated	1.07761e-09	hypomethylated	SUSD6
cg02176078	7.74e-07	hypomethylated	4.88514e-09	hypomethylated	MUC2
cg02177444	1.29e-08	hypermethylated	1.07761e-09	hypermethylated	MREG
cg02179492	2.45e-07	hypermethylated	1.07761e-09	hypermethylated	ANO1
cg02189888	5.16e-08	hypermethylated	1.07761e-09	hypermethylated	IGFL4
cg02205073	2.45e-07	hypermethylated	1.07761e-09	hypermethylated	SYT17
cg02208529	5.16e-08	hypermethylated	1.07761e-09	hypermethylated	DBN1
cg02216731	9.03e-08	hypermethylated	1.07761e-09	hypermethylated	MSLN
cg02223351	1.55e-07	hypermethylated	7.21995e-08	hypermethylated	CDH5
cg02225720	5.8e-07	hypomethylated	1.07761e-09	hypomethylated	HASPIN
cg02228403	1.29e-08	hypermethylated	1.07761e-09	hypermethylated	VGLL4
cg02235497	3.87e-07	hypermethylated	1.07761e-09	hypermethylated	ADAM12
cg02248486	5.16e-08	hypermethylated	1.07761e-09	hypermethylated	HOXA5
cg02248565	1.55e-07	hypermethylated	1.07761e-09	hypermethylated	ESD
cg02249657	8.64e-07	hypermethylated	1.07761e-09	hypermethylated	PCDHGC5
cg02254407	8.64e-07	hypermethylated	1.07761e-09	hypermethylated	PLEKHB1
cg02254574	5.8e-07	hypermethylated	1.07761e-09	hypermethylated	ASIC2
cg02255484	2.45e-07	hypermethylated	1.07761e-09	hypermethylated	FRS3
cg02258703	5.8e-07	hypermethylated	4.31042e-09	hypermethylated	MOGAT3
cg02263144	9.67e-07	hypermethylated	1.04528e-07	hypermethylated	KANK3
cg02274934	9.03e-08	hypermethylated	2.15521e-09	hypermethylated	EPM2A
cg02286663	3.09e-07	hypermethylated	2.44257e-09	hypermethylated	TFR2
cg02289752	8.64e-07	hypermethylated	1.07761e-09	hypermethylated	ARHGEF10L
cg02298612	3.87e-07	hypermethylated	1.07761e-09	hypermethylated	CHST6
cg02307239	8.64e-07	hypomethylated	1.07761e-09	hypomethylated	SCRG1
cg02309752	5.16e-08	hypermethylated	1.07761e-09	hypermethylated	DEFB136
cg02313434	5.8e-07	hypermethylated	1.07761e-09	hypermethylated	NET1
cg02313986	3.87e-07	hypomethylated	1.07761e-09	hypomethylated	KNSTRN
cg02315489	5.16e-08	hypermethylated	1.07761e-09	hypermethylated	FAM228A
cg02315926	1.29e-08	hypomethylated	1.07761e-09	hypomethylated	SUSD6
cg02325250	5.16e-08	hypomethylated	1.07761e-09	hypomethylated	CSF2
cg02327997	8.64e-07	hypermethylated	2.10133e-07	hypermethylated	ADAM12
cg02330106	8.64e-07	hypermethylated	1.07761e-09	hypermethylated	MGMT
cg02330501	9.03e-08	hypermethylated	1.07761e-09	hypermethylated	PRDM16
cg02331196	1.29e-08	hypermethylated	1.07761e-09	hypermethylated	PKNOX2
cg02335656	2.58e-08	hypermethylated	1.07761e-09	hypermethylated	ZNF423
cg02344784	1.55e-07	hypermethylated	1.07761e-09	hypermethylated	NT5DC3
cg02347652	3.87e-07	hypermethylated	1.07761e-09	hypermethylated	PSMD9
cg02352281	3.87e-07	hypomethylated	1.07761e-09	hypomethylated	XCR1
cg02354452	8.64e-07	hypermethylated	1.07761e-09	hypermethylated	LYPD3
cg02356218	2.45e-07	hypomethylated	1.07761e-09	hypomethylated	OR8B8
cg02360175	1.29e-08	hypermethylated	1.07761e-09	hypermethylated	GLYR1
cg02363202	3.87e-07	hypermethylated	1.07761e-09	hypermethylated	STAC3
cg02363655	5.8e-07	hypermethylated	1.07761e-09	hypermethylated	ZNF251
cg02364826	5.8e-07	hypermethylated	2.93109e-07	hypermethylated	FEM1C
cg02365397	5.8e-07	hypermethylated	1.07761e-09	hypermethylated	ANKRD63
cg02366262	3.87e-07	hypermethylated	1.07761e-09	hypermethylated	SORL1
cg02366931	8.64e-07	hypermethylated	1.07761e-09	hypermethylated	CMYA5
cg02369725	2.45e-07	hypermethylated	1.07761e-09	hypermethylated	PDE11A
cg02370770	5.8e-07	hypermethylated	1.07761e-09	hypermethylated	GLI3
cg02374107	5.16e-08	hypermethylated	1.07761e-09	hypermethylated	ADCY9
cg02377544	9.03e-08	hypermethylated	1.07761e-09	hypermethylated	MEIS2
cg02382666	8.64e-07	hypermethylated	1.07761e-09	hypermethylated	CALD1
cg02386599	2.45e-07	hypermethylated	1.07761e-09	hypermethylated	DAAM2
cg02387639	3.87e-07	hypermethylated	1.07761e-09	hypermethylated	USP13
cg02387745	2.58e-08	hypermethylated	1.07761e-09	hypermethylated	AFP
cg02388150	2.45e-07	hypermethylated	1.07761e-09	hypermethylated	SFRP1
cg02397720	1.55e-07	hypomethylated	1.07761e-09	hypomethylated	RAB17
cg02402882	5.16e-08	hypermethylated	1.07761e-09	hypermethylated	GPBP1
cg02408252	1.55e-07	hypermethylated	1.07761e-09	hypermethylated	TP53I11
cg02410867	2.58e-08	hypermethylated	1.07761e-09	hypermethylated	TPM4
cg02411275	5.8e-07	hypermethylated	1.07761e-09	hypermethylated	AJAP1
cg02417033	5.8e-07	hypermethylated	1.07761e-09	hypermethylated	CLDN14
cg02420480	9.03e-08	hypomethylated	1.07761e-09	hypomethylated	INHBA
cg02422603	8.64e-07	hypomethylated	1.07761e-09	hypomethylated	RASA3
cg02423080	1.55e-07	hypomethylated	1.07761e-09	hypomethylated	CSF1R
cg02424103	9.03e-08	hypermethylated	1.07761e-09	hypermethylated	CCNL1
cg02424654	1.55e-07	hypomethylated	1.07761e-09	hypomethylated	S100Z
cg02430039	1.55e-07	hypermethylated	1.07761e-09	hypermethylated	TAC4
cg02432295	8.64e-07	hypermethylated	1.07761e-09	hypermethylated	SH3PXD2A
cg02437766	2.58e-08	hypermethylated	1.07761e-09	hypermethylated	ARL15
cg02438164	5.8e-07	hypermethylated	1.07761e-09	hypermethylated	UBALD1
cg02439266	1.29e-08	hypermethylated	1.07761e-09	hypermethylated	HOXA2
cg02443816	2.45e-07	hypermethylated	1.07761e-09	hypermethylated	ARID5A
cg02447620	3.87e-07	hypermethylated	1.07761e-09	hypermethylated	MAD2L1BP
cg02451670	8.64e-07	hypermethylated	1.07761e-09	hypermethylated	DTL
cg02455392	1.55e-07	hypermethylated	1.07761e-09	hypermethylated	SIPA1L2
cg02456552	1.55e-07	hypermethylated	1.07761e-09	hypermethylated	FDX2
cg02473540	8.64e-07	hypermethylated	4.31042e-09	hypermethylated	ZNF135
cg02476671	8.64e-07	hypermethylated	2.10133e-07	hypermethylated	CFAP99
cg02481789	3.87e-07	hypermethylated	1.07761e-09	hypermethylated	TUBG2
cg02484127	3.87e-07	hypermethylated	4.31042e-09	hypermethylated	KIAA1257
cg02485345	5.16e-08	hypermethylated	1.07761e-09	hypermethylated	SLC25A34
cg02491003	9.03e-08	hypermethylated	1.07761e-09	hypermethylated	ARF4
cg02491017	5.16e-08	hypomethylated	1.07761e-09	hypomethylated	HOXC4
cg02493205	9.03e-08	hypermethylated	1.07761e-09	hypermethylated	TFG
cg02495767	1.55e-07	hypermethylated	1.07761e-09	hypermethylated	CYP2W1
cg02503376	1.55e-07	hypermethylated	1.07761e-09	hypermethylated	TNK1
cg02518546	5.8e-07	hypermethylated	1.07761e-09	hypermethylated	REV1
cg02520399	3.87e-07	hypermethylated	1.07761e-09	hypermethylated	PRAG1
cg02521428	9.03e-08	hypermethylated	1.07761e-09	hypermethylated	LPP
cg02530222	5.16e-08	hypermethylated	1.07761e-09	hypermethylated	FIBCD1
cg02546690	8.64e-07	hypermethylated	1.07761e-09	hypermethylated	KCNC1
cg02564259	3.87e-07	hypermethylated	1.07761e-09	hypermethylated	LCAT
cg02566391	1.29e-08	hypomethylated	1.07761e-09	hypomethylated	IL12RB2
cg02567839	3.87e-07	hypermethylated	1.07761e-09	hypermethylated	PLD5
cg02568531	1.55e-07	hypermethylated	1.07761e-09	hypermethylated	PNPLA2
cg02576395	5.16e-08	hypermethylated	1.07761e-09	hypermethylated	AHDC1
cg02578944	1.55e-07	hypermethylated	1.07761e-09	hypermethylated	NKAPL
cg02586023	3.87e-07	hypermethylated	1.07761e-09	hypermethylated	FILIP1
cg02592062	8.64e-07	hypomethylated	1.07761e-09	hypomethylated	HOMER3
cg02593958	1.55e-07	hypomethylated	7.54324e-09	hypomethylated	MEGF11
cg02595823	5.8e-07	hypomethylated	1.07761e-09	hypomethylated	SPOCK2
cg02596233	1.55e-07	hypermethylated	1.07761e-09	hypermethylated	SMARCD3
cg02602550	1.29e-08	hypermethylated	1.07761e-09	hypermethylated	IRX6
cg02605601	2.45e-07	hypermethylated	1.07761e-09	hypermethylated	KLF6
cg02611848	5.8e-07	hypermethylated	1.07761e-09	hypermethylated	M1AP
cg02619205	5.8e-07	hypermethylated	1.07761e-09	hypermethylated	AKNA
cg02622835	8.64e-07	hypermethylated	1.07761e-09	hypermethylated	TBC1D3G
cg02625590	5.8e-07	hypermethylated	1.07761e-09	hypermethylated	TMEM91
cg02627455	1.29e-08	hypermethylated	1.07761e-09	hypermethylated	HOXA3
cg02630218	8.64e-07	hypermethylated	1.07761e-09	hypermethylated	B3GNTL1
cg02630819	2.58e-08	hypermethylated	1.07761e-09	hypermethylated	FAM178B
cg02632362	1.55e-07	hypomethylated	1.07761e-09	hypomethylated	EDARADD
cg02633229	1.29e-08	hypermethylated	1.07761e-09	hypermethylated	KNSTRN
cg02637537	1.55e-07	hypermethylated	1.07761e-09	hypermethylated	PDLIM2
cg02641539	1.29e-08	hypomethylated	1.07761e-09	hypomethylated	DCSTAMP
cg02642565	8.64e-07	hypermethylated	1.07761e-09	hypermethylated	CDIP1
cg02646787	3.87e-07	hypermethylated	7.54324e-09	hypermethylated	CASTOR3
cg02652344	3.87e-07	hypermethylated	1.07761e-09	hypermethylated	FBXW2
cg02657160	2.45e-07	hypermethylated	1.07761e-09	hypermethylated	CPOX
cg02658214	2.45e-07	hypermethylated	2.93109e-07	hypermethylated	SDR9C7
cg02661623	1.29e-08	hypermethylated	1.07761e-09	hypermethylated	CDHR3
cg02662441	2.45e-07	hypermethylated	1.07761e-09	hypermethylated	TRIM8
cg02669055	5.16e-08	hypermethylated	1.07761e-09	hypermethylated	IDO2
cg02670343	1.29e-08	hypermethylated	1.07761e-09	hypermethylated	EPS15
cg02672737	8.64e-07	hypermethylated	1.07761e-09	hypermethylated	GRAMD2A
cg02675652	5.16e-08	hypermethylated	1.07761e-09	hypermethylated	CSRNP2
cg02678482	5.16e-08	hypermethylated	2.15521e-09	hypermethylated	BCL11A
cg02680566	5.8e-07	hypermethylated	1.07761e-09	hypermethylated	OSR1
cg02683114	1.55e-07	hypermethylated	2.04745e-08	hypermethylated	FAM228A
cg02692313	5.8e-07	hypermethylated	1.07761e-09	hypermethylated	HLA-DPA1
cg02692938	5.16e-08	hypomethylated	1.07761e-09	hypomethylated	CRISPLD1
cg02708705	5.8e-07	hypomethylated	1.07761e-09	hypomethylated	UBALD2
cg02709032	5.16e-08	hypomethylated	1.07761e-09	hypomethylated	LRP3
cg02716826	2.45e-07	hypomethylated	1.07761e-09	hypomethylated	AQP3
cg02721394	3.87e-07	hypomethylated	1.29313e-08	hypomethylated	ZDHHC19
cg02726291	2.45e-07	hypomethylated	1.07761e-09	hypomethylated	GP9
cg02742281	9.03e-08	hypermethylated	1.07761e-09	hypermethylated	PKMYT1
cg02744888	8.64e-07	hypermethylated	4.31042e-09	hypermethylated	CORO2B
cg02747210	3.87e-07	hypermethylated	1.07761e-09	hypermethylated	F10
cg02750065	3.87e-07	hypermethylated	1.07761e-09	hypermethylated	C12orf49
cg02763671	2.45e-07	hypermethylated	1.29313e-08	hypermethylated	RANBP1
cg02764250	5.16e-08	hypermethylated	1.07761e-09	hypermethylated	SORBS1
cg02767093	8.64e-07	hypomethylated	1.07761e-09	hypomethylated	STK24
cg02769104	2.58e-08	hypermethylated	1.07761e-09	hypermethylated	TENT5B
cg02769951	8.64e-07	hypermethylated	1.07761e-09	hypermethylated	TMEM200A
cg02771202	9.03e-08	hypermethylated	1.07761e-09	hypermethylated	C1QTNF5
cg02772910	3.87e-07	hypermethylated	1.07761e-09	hypermethylated	SELENOM
cg02774160	2.58e-08	hypermethylated	1.07761e-09	hypermethylated	GGT1
cg02774439	5.8e-07	hypermethylated	1.07761e-09	hypermethylated	HAND2
cg02786368	5.8e-07	hypermethylated	1.07761e-09	hypermethylated	ORC2
cg02787989	1.29e-08	hypermethylated	1.07761e-09	hypermethylated	GREB1
cg02794984	5.8e-07	hypermethylated	1.07761e-09	hypermethylated	KCNH4
cg02799880	8.64e-07	hypermethylated	1.07761e-09	hypermethylated	DOCK9
cg02803775	9.03e-08	hypermethylated	1.07761e-09	hypermethylated	POLR3H
cg02821871	1.29e-08	hypermethylated	1.07761e-09	hypermethylated	SPHK2
cg02837935	1.55e-07	hypermethylated	1.07761e-09	hypermethylated	LMF1
cg02839351	1.55e-07	hypermethylated	1.07761e-09	hypermethylated	HDGFL2
cg02843158	2.45e-07	hypermethylated	1.07761e-09	hypermethylated	TK2
cg02848961	2.45e-07	hypermethylated	1.07761e-09	hypermethylated	GPR37L1
cg02857325	1.29e-08	hypermethylated	1.07761e-09	hypermethylated	FOXF1
cg02860797	8.64e-07	hypermethylated	1.07761e-09	hypermethylated	OGG1
cg02865033	5.8e-07	hypermethylated	1.07761e-09	hypermethylated	PYDC1
cg02868298	2.45e-07	hypermethylated	1.07761e-09	hypermethylated	KCNJ16
cg02886528	5.16e-08	hypomethylated	1.07761e-09	hypomethylated	HS6ST1
cg02888092	9.03e-08	hypermethylated	1.07761e-09	hypermethylated	UBE2F
cg02897230	9.03e-08	hypomethylated	1.07761e-09	hypomethylated	SCRG1
cg02899870	8.64e-07	hypermethylated	1.07761e-09	hypermethylated	NECAB3
cg02907132	9.03e-08	hypermethylated	1.07761e-09	hypermethylated	TNR
cg02911509	1.55e-07	hypomethylated	1.07761e-09	hypomethylated	PARVG
cg02915381	1.55e-07	hypermethylated	1.07761e-09	hypermethylated	COL11A2
cg02920176	3.87e-07	hypermethylated	1.07761e-09	hypermethylated	KIAA0895
cg02920396	1.29e-08	hypermethylated	1.07761e-09	hypermethylated	MRGPRF
cg02923831	9.03e-08	hypermethylated	1.07761e-09	hypermethylated	C8orf86
cg02928885	3.87e-07	hypermethylated	1.07761e-09	hypermethylated	GAD2
cg02931464	5.16e-08	hypomethylated	1.07761e-09	hypomethylated	RNF34
cg02931685	2.45e-07	hypermethylated	1.07761e-09	hypermethylated	ADGRL1
cg02933362	2.58e-08	hypomethylated	1.07761e-09	hypomethylated	RFX8
cg02941385	2.58e-08	hypermethylated	1.07761e-09	hypermethylated	ZFP36L1
cg02941697	8.64e-07	hypermethylated	1.07761e-09	hypermethylated	ZNF713
cg02943456	2.45e-07	hypomethylated	1.07761e-09	hypomethylated	DUSP26
cg02947125	2.45e-07	hypermethylated	1.07761e-09	hypermethylated	ATP5MPL
cg02951514	5.16e-08	hypermethylated	1.07761e-09	hypermethylated	SLA
cg02952625	1.29e-08	hypermethylated	7.54324e-09	hypermethylated	PIP5K1C
cg02955114	3.87e-07	hypermethylated	1.07761e-09	hypermethylated	ERC2
cg02961012	8.64e-07	hypermethylated	1.07761e-09	hypermethylated	COL9A2
cg02964287	2.58e-08	hypermethylated	1.07761e-09	hypermethylated	ATP2A1
cg02973057	5.8e-07	hypermethylated	1.07761e-09	hypermethylated	SELENOM
cg02976539	2.58e-08	hypermethylated	1.07761e-09	hypermethylated	SLC9A3R1
cg02979457	5.8e-07	hypermethylated	1.49787e-07	hypermethylated	HOXA2
cg02979520	2.45e-07	hypermethylated	1.07761e-09	hypermethylated	PLXNB1
cg02981163	1.55e-07	hypermethylated	1.07761e-09	hypermethylated	ZNF423
cg02987635	3.87e-07	hypermethylated	1.07761e-09	hypermethylated	LRMDA
cg02993722	5.16e-08	hypermethylated	1.07761e-09	hypermethylated	THAP3
cg02998129	2.45e-07	hypermethylated	1.07761e-09	hypermethylated	SLC4A1
cg03001333	5.8e-07	hypermethylated	1.07761e-09	hypermethylated	PRKCZ
cg03005293	9.03e-08	hypermethylated	1.07761e-09	hypermethylated	RORC
cg03014241	5.16e-08	hypermethylated	1.07761e-09	hypermethylated	SOCS1
cg03015498	3.87e-07	hypermethylated	1.07761e-09	hypermethylated	SFMBT2
cg03015672	3.87e-07	hypermethylated	1.07761e-09	hypermethylated	ARHGAP12
cg03018679	1.29e-08	hypermethylated	1.07761e-09	hypermethylated	CIT
cg03021802	8.64e-07	hypermethylated	1.07761e-09	hypermethylated	DMTN
cg03022211	5.16e-08	hypermethylated	2.04745e-08	hypermethylated	LIMS2
cg03032595	3.87e-07	hypermethylated	1.07761e-09	hypermethylated	PDLIM7
cg03035849	5.8e-07	hypermethylated	1.07761e-09	hypermethylated	BACH2
cg03037030	5.16e-08	hypomethylated	1.07761e-09	hypomethylated	TNF
cg03043417	8.64e-07	hypomethylated	2.10133e-07	hypomethylated	CD53
cg03052099	9.03e-08	hypermethylated	1.07761e-09	hypermethylated	CTRL
cg03061518	5.16e-08	hypermethylated	1.07761e-09	hypermethylated	CDK2AP1
cg03064626	3.87e-07	hypermethylated	1.07761e-09	hypermethylated	XPO1
cg03068051	3.87e-07	hypermethylated	1.07761e-09	hypermethylated	CACHD1
cg03069267	1.29e-08	hypermethylated	1.07761e-09	hypermethylated	RAPGEF1
cg03069737	8.64e-07	hypermethylated	1.07761e-09	hypermethylated	ALKBH4
cg03070977	5.8e-07	hypermethylated	1.07761e-09	hypermethylated	CHRNA4
cg03071098	1.55e-07	hypermethylated	1.07761e-09	hypermethylated	OSR1
cg03074946	1.29e-08	hypermethylated	1.07761e-09	hypermethylated	PXN
cg03078972	5.16e-08	hypomethylated	1.07761e-09	hypomethylated	SNAI1
cg03081478	2.45e-07	hypermethylated	1.07761e-09	hypermethylated	GNA12
cg03096803	9.03e-08	hypermethylated	1.07761e-09	hypermethylated	ST6GALNAC1
cg03100639	8.64e-07	hypermethylated	1.07761e-09	hypermethylated	TGFB1I1
cg03106717	8.64e-07	hypermethylated	1.07761e-09	hypermethylated	CLIC4
cg03110795	5.8e-07	hypermethylated	1.07761e-09	hypermethylated	UNCX
cg03110921	1.55e-07	hypermethylated	1.07761e-09	hypermethylated	DLG5
cg03111114	2.58e-08	hypermethylated	1.07761e-09	hypermethylated	NDST1
cg03116182	5.16e-08	hypomethylated	2.15521e-09	hypomethylated	LMO2
cg03120475	2.58e-08	hypermethylated	1.07761e-09	hypermethylated	FAM171A1
cg03123979	5.8e-07	hypermethylated	1.07761e-09	hypermethylated	SOX8
cg03131767	1.55e-07	hypermethylated	1.07761e-09	hypermethylated	ABCB9
cg03133371	2.45e-07	hypomethylated	1.07761e-09	hypomethylated	SFRP1
cg03134051	1.55e-07	hypermethylated	1.07761e-09	hypermethylated	EXT1
cg03134147	5.8e-07	hypermethylated	1.07761e-09	hypermethylated	OTUD3
cg03142039	9.03e-08	hypermethylated	1.07761e-09	hypermethylated	CDON
cg03143849	8.64e-07	hypermethylated	1.07761e-09	hypermethylated	CDKN1C
cg03144708	3.87e-07	hypomethylated	4.31042e-09	hypomethylated	TNXB
cg03149058	8.64e-07	hypomethylated	1.07761e-09	hypomethylated	IGSF21
cg03156547	9.03e-08	hypermethylated	1.07761e-09	hypermethylated	CDH24
cg03157395	1.29e-08	hypermethylated	1.07761e-09	hypermethylated	ABCG5
cg03163545	1.29e-08	hypomethylated	1.07761e-09	hypomethylated	TMEM204
cg03167954	5.8e-07	hypermethylated	1.07761e-09	hypermethylated	RASL10A
cg03176729	9.67e-07	hypermethylated	1.07761e-09	hypermethylated	HTRA1
cg03179542	3.87e-07	hypomethylated	1.07761e-09	hypomethylated	TTYH3
cg03191794	5.8e-07	hypermethylated	1.07761e-09	hypermethylated	TMTC2
cg03192897	1.55e-07	hypermethylated	7.54324e-09	hypermethylated	METTL11B
cg03195377	2.45e-07	hypermethylated	1.07761e-09	hypermethylated	SLC45A4
cg03212674	2.58e-08	hypermethylated	1.07761e-09	hypermethylated	CLK2
cg03213967	3.87e-07	hypermethylated	1.07761e-09	hypermethylated	ZNF678
cg03217729	2.45e-07	hypermethylated	1.29313e-08	hypermethylated	SOCS1
cg03217995	1.55e-07	hypomethylated	1.07761e-09	hypomethylated	HOXA9
cg03220363	2.45e-07	hypermethylated	1.07761e-09	hypermethylated	SLA
cg03226054	1.55e-07	hypermethylated	1.07761e-09	hypermethylated	MUCL3
cg03229682	8.64e-07	hypomethylated	1.07761e-09	hypomethylated	PC
cg03229767	8.64e-07	hypomethylated	1.07761e-09	hypomethylated	ETV1
cg03232842	2.58e-08	hypermethylated	1.07761e-09	hypermethylated	CETP
cg03234557	9.03e-08	hypomethylated	1.07761e-09	hypomethylated	TSPAN5
cg03235179	3.87e-07	hypermethylated	2.04745e-08	hypermethylated	ANKRD33B
cg03242666	9.03e-08	hypermethylated	1.07761e-09	hypermethylated	PMP22
cg03245641	5.8e-07	hypermethylated	1.07761e-09	hypermethylated	GPHA2
cg03252770	2.58e-08	hypomethylated	1.07761e-09	hypomethylated	TMEM131L
cg03256780	2.45e-07	hypomethylated	3.23282e-08	hypomethylated	SLC8A1
cg03261408	3.87e-07	hypermethylated	1.04528e-07	hypermethylated	ITIH5
cg03263514	9.03e-08	hypomethylated	1.07761e-09	hypomethylated	GP1BB
cg03265490	5.8e-07	hypermethylated	1.07761e-09	hypermethylated	TCF23
cg03265564	8.64e-07	hypermethylated	1.07761e-09	hypermethylated	PIK3CD
cg03280063	9.03e-08	hypermethylated	1.07761e-09	hypermethylated	GAK
cg03286987	5.8e-07	hypermethylated	1.07761e-09	hypermethylated	MYLK
cg03289906	2.45e-07	hypermethylated	1.07761e-09	hypermethylated	PPP1R9A
cg03295107	8.64e-07	hypermethylated	1.07761e-09	hypermethylated	RHEB
cg03302448	5.8e-07	hypermethylated	1.07761e-09	hypermethylated	CELF2
cg03305955	5.8e-07	hypomethylated	1.07761e-09	hypomethylated	HOXC6
cg03306615	1.55e-07	hypermethylated	1.07761e-09	hypermethylated	ASCL2
cg03308399	2.58e-08	hypermethylated	1.07761e-09	hypermethylated	HOXA2
cg03313447	3.87e-07	hypermethylated	1.07761e-09	hypermethylated	CCDC97
cg03319695	5.8e-07	hypermethylated	4.31042e-09	hypermethylated	CDH20
cg03321133	5.8e-07	hypomethylated	1.07761e-09	hypomethylated	HOXD8
cg03321196	2.58e-08	hypermethylated	1.07761e-09	hypermethylated	BICD1
cg03324464	5.8e-07	hypermethylated	1.07761e-09	hypermethylated	NGF
cg03336706	2.45e-07	hypermethylated	1.07761e-09	hypermethylated	TNR
cg03338924	1.29e-08	hypermethylated	1.07761e-09	hypermethylated	PHACTR1
cg03339668	5.8e-07	hypermethylated	1.07761e-09	hypermethylated	CIT
cg03347450	3.87e-07	hypermethylated	1.07761e-09	hypermethylated	PPP1R1A
cg03353971	2.45e-07	hypermethylated	1.07761e-09	hypermethylated	TMEM98
cg03359540	8.64e-07	hypermethylated	1.07761e-09	hypermethylated	MYLK4
cg03376089	9.03e-08	hypomethylated	1.07761e-09	hypomethylated	TOM1L2
cg03382306	8.64e-07	hypermethylated	7.54324e-09	hypermethylated	DENND4A
cg03383006	2.45e-07	hypermethylated	1.07761e-09	hypermethylated	GFAP
cg03389164	2.45e-07	hypermethylated	1.07761e-09	hypermethylated	ASB2
cg03389701	8.64e-07	hypermethylated	1.07761e-09	hypermethylated	DLEU7
cg03390207	5.16e-08	hypermethylated	1.07761e-09	hypermethylated	CORO6
cg03401480	5.8e-07	hypermethylated	1.07761e-09	hypermethylated	APCDD1L
cg03408904	8.64e-07	hypermethylated	1.07761e-09	hypermethylated	CECR2
cg03413253	5.8e-07	hypermethylated	1.07761e-09	hypermethylated	KLHL42
cg03417182	2.45e-07	hypermethylated	1.07761e-09	hypermethylated	PDLIM1
cg03427298	5.8e-07	hypermethylated	7.37082e-07	hypermethylated	TAFA4
cg03435439	1.29e-08	hypermethylated	1.07761e-09	hypermethylated	PDE4B
cg03441770	1.29e-08	hypermethylated	1.07761e-09	hypermethylated	PRDM8
cg03449398	2.45e-07	hypermethylated	1.07761e-09	hypermethylated	SAMD9
cg03462322	5.8e-07	hypomethylated	1.07761e-09	hypomethylated	MPG
cg03463818	5.8e-07	hypermethylated	1.07761e-09	hypermethylated	TMEM67
cg03466103	5.8e-07	hypermethylated	1.07761e-09	hypermethylated	SMOC2
cg03467405	9.03e-08	hypomethylated	1.07761e-09	hypomethylated	PARVG
cg03477052	5.16e-08	hypermethylated	1.07761e-09	hypermethylated	LINGO2
cg03477080	8.64e-07	hypomethylated	1.07761e-09	hypomethylated	CCRL2
cg03478916	8.64e-07	hypermethylated	1.07761e-09	hypermethylated	SORBS3
cg03480383	2.45e-07	hypomethylated	1.07761e-09	hypomethylated	TCF25
cg03486832	8.64e-07	hypermethylated	1.07761e-09	hypermethylated	KDM2B
cg03486991	2.58e-08	hypomethylated	1.07761e-09	hypomethylated	CYP27C1
cg03493123	1.55e-07	hypermethylated	1.07761e-09	hypermethylated	B4GALT7
cg03505501	3.87e-07	hypomethylated	1.07761e-09	hypomethylated	CADM1
cg03515829	9.03e-08	hypomethylated	1.07761e-09	hypomethylated	AKR1B15
cg03519157	1.55e-07	hypomethylated	1.07761e-09	hypomethylated	DGKZ
cg03522150	8.64e-07	hypermethylated	1.07761e-09	hypermethylated	C11orf49
cg03530364	5.8e-07	hypermethylated	1.07761e-09	hypermethylated	TAFA1
cg03533590	2.58e-08	hypermethylated	1.07761e-09	hypermethylated	PPP6R3
cg03537386	2.45e-07	hypomethylated	1.07761e-09	hypomethylated	COL16A1
cg03546977	1.55e-07	hypermethylated	1.07761e-09	hypermethylated	CMYA5
cg03550129	2.45e-07	hypermethylated	1.07761e-09	hypermethylated	PXDN
cg03553246	3.87e-07	hypermethylated	1.07761e-09	hypermethylated	SH3BP2
cg03555227	5.8e-07	hypermethylated	1.07761e-09	hypermethylated	RANBP17
cg03562528	3.87e-07	hypermethylated	1.07761e-09	hypermethylated	ASB2
cg03565281	5.8e-07	hypermethylated	1.07761e-09	hypermethylated	MLN
cg03566787	5.8e-07	hypermethylated	1.07761e-09	hypermethylated	CELF1
cg03569412	1.29e-08	hypermethylated	1.07761e-09	hypermethylated	MBD3
cg03576805	5.8e-07	hypermethylated	2.15521e-09	hypermethylated	MPHOSPH6
cg03584199	5.8e-07	hypomethylated	1.07761e-09	hypomethylated	FASLG
cg03589001	1.55e-07	hypermethylated	1.07761e-09	hypermethylated	MORF4L1
cg03590328	5.8e-07	hypomethylated	1.07761e-09	hypomethylated	TTYH3
cg03595478	3.87e-07	hypermethylated	1.07761e-09	hypermethylated	MAMSTR
cg03596877	8.64e-07	hypermethylated	1.07761e-09	hypermethylated	PPP1R10
cg03604424	5.8e-07	hypomethylated	1.07761e-09	hypomethylated	TRIO
cg03604463	5.16e-08	hypermethylated	1.07761e-09	hypermethylated	ATXN7L1
cg03605284	2.45e-07	hypermethylated	1.07761e-09	hypermethylated	PHOX2B
cg03605666	1.55e-07	hypermethylated	1.07761e-09	hypermethylated	NFIC
cg03606646	3.87e-07	hypomethylated	1.07761e-09	hypomethylated	GFOD1
cg03607729	1.55e-07	hypermethylated	1.07761e-09	hypermethylated	LCMT1
cg03611618	8.64e-07	hypermethylated	1.07761e-09	hypermethylated	TNXB
cg03615568	1.29e-08	hypomethylated	1.07761e-09	hypomethylated	GUCY1A2
cg03624135	9.03e-08	hypomethylated	1.07761e-09	hypomethylated	LAMP5
cg03625918	1.55e-07	hypermethylated	1.07761e-09	hypermethylated	FEZF2
cg03629025	1.29e-08	hypermethylated	1.07761e-09	hypermethylated	SAMD14
cg03630790	1.29e-08	hypermethylated	1.07761e-09	hypermethylated	TGFBR2
cg03632357	1.55e-07	hypermethylated	1.07761e-09	hypermethylated	PWWP2A
cg03634854	5.8e-07	hypomethylated	1.07761e-09	hypomethylated	TMEM59L
cg03635171	2.58e-08	hypermethylated	1.07761e-09	hypermethylated	IGFL2
cg03636880	8.64e-07	hypermethylated	1.07761e-09	hypermethylated	HLA-DPA1
cg03641847	8.64e-07	hypermethylated	1.07761e-09	hypermethylated	SUSD2
cg03644587	1.29e-08	hypermethylated	1.07761e-09	hypermethylated	TNXB
cg03645865	1.29e-08	hypermethylated	1.04528e-07	hypermethylated	ITPRID1
cg03645984	8.64e-07	hypermethylated	1.07761e-09	hypermethylated	SSC5D
cg03649589	1.29e-08	hypermethylated	1.07761e-09	hypermethylated	CSGALNACT1
cg03649796	2.58e-08	hypermethylated	1.07761e-09	hypermethylated	UBE4B
cg03650946	1.55e-07	hypermethylated	1.07761e-09	hypermethylated	HOXA3
cg03655701	8.64e-07	hypermethylated	1.07761e-09	hypermethylated	NCMAP
cg03656137	1.55e-07	hypermethylated	1.07761e-09	hypermethylated	FILIP1L
cg03658003	1.29e-08	hypomethylated	1.07761e-09	hypomethylated	SIAH1
cg03661817	9.03e-08	hypermethylated	1.07761e-09	hypermethylated	KIFC3
cg03662459	5.16e-08	hypermethylated	1.07761e-09	hypermethylated	IL11RA
cg03665785	5.16e-08	hypermethylated	1.07761e-09	hypermethylated	C22orf31
cg03669367	1.55e-07	hypermethylated	1.07761e-09	hypermethylated	CYP2W1
cg03670393	8.64e-07	hypermethylated	1.07761e-09	hypermethylated	PRDM8
cg03671597	9.03e-08	hypermethylated	1.07761e-09	hypermethylated	SEZ6
cg03671700	5.16e-08	hypermethylated	1.07761e-09	hypermethylated	CDH8
cg03676298	1.29e-08	hypermethylated	1.07761e-09	hypermethylated	MAP4
cg03687650	5.8e-07	hypermethylated	1.07761e-09	hypermethylated	OSBPL5
cg03689129	1.29e-08	hypomethylated	1.07761e-09	hypomethylated	GATA5
cg03700279	1.29e-08	hypermethylated	1.07761e-09	hypermethylated	PREPL
cg03705396	3.87e-07	hypermethylated	1.07761e-09	hypermethylated	MAP6D1
cg03724896	3.87e-07	hypermethylated	1.07761e-09	hypermethylated	IRX1
cg03748603	1.55e-07	hypermethylated	1.07761e-09	hypermethylated	GADD45B
cg03752628	8.64e-07	hypermethylated	1.07761e-09	hypermethylated	PTGFRN
cg03756645	2.58e-08	hypermethylated	1.07761e-09	hypermethylated	ADD2
cg03763508	1.29e-08	hypermethylated	1.07761e-09	hypermethylated	HOXA2
cg03771840	5.8e-07	hypermethylated	1.07761e-09	hypermethylated	TRIM15
cg03774704	5.8e-07	hypermethylated	1.07761e-09	hypermethylated	ZNF808
cg03776060	5.8e-07	hypermethylated	1.07761e-09	hypermethylated	AIF1L
cg03776935	5.8e-07	hypermethylated	1.07761e-09	hypermethylated	MFSD14C
cg03793270	8.64e-07	hypermethylated	1.07761e-09	hypermethylated	NOX4
cg03797906	1.55e-07	hypermethylated	9.84931e-07	hypermethylated	TRIL
cg03805757	5.8e-07	hypermethylated	1.07761e-09	hypermethylated	IST1
cg03832697	9.03e-08	hypermethylated	1.07761e-09	hypermethylated	TMCO5A
cg03834023	2.58e-08	hypermethylated	1.07761e-09	hypermethylated	PREB
cg03844121	5.16e-08	hypomethylated	1.07761e-09	hypomethylated	ZFPM1
cg03851965	3.87e-07	hypermethylated	4.31042e-09	hypermethylated	CCND2
cg03852144	2.45e-07	hypomethylated	1.07761e-09	hypomethylated	GLRX
cg03875996	1.55e-07	hypermethylated	1.07761e-09	hypermethylated	RXFP1
cg03879823	2.58e-08	hypermethylated	1.07761e-09	hypermethylated	PHACTR1
cg03894068	8.64e-07	hypermethylated	1.07761e-09	hypermethylated	NAA20
cg03894990	3.87e-07	hypomethylated	7.54324e-09	hypomethylated	SPATS1
cg03906014	8.64e-07	hypermethylated	1.07761e-09	hypermethylated	MUC6
cg03910363	1.55e-07	hypermethylated	1.07761e-09	hypermethylated	IGSF9B
cg03937290	5.8e-07	hypomethylated	1.07761e-09	hypomethylated	WASF2
cg03942871	1.29e-08	hypermethylated	1.07761e-09	hypermethylated	LRRC17
cg03943605	5.8e-07	hypermethylated	1.07761e-09	hypermethylated	DUPD1
cg03946012	5.8e-07	hypermethylated	1.07761e-09	hypermethylated	PRSS54
cg03950476	3.87e-07	hypermethylated	1.07761e-09	hypermethylated	TUT4
cg03955589	8.64e-07	hypomethylated	1.07761e-09	hypomethylated	B4GALNT4
cg03962200	3.87e-07	hypermethylated	1.07761e-09	hypermethylated	INPP5J
cg03970032	5.8e-07	hypermethylated	1.07761e-09	hypermethylated	SLC25A34
cg03973191	8.64e-07	hypermethylated	1.07761e-09	hypermethylated	KIAA1324L
cg03980226	8.64e-07	hypermethylated	7.21995e-08	hypermethylated	C15orf39
cg03985801	3.87e-07	hypermethylated	1.07761e-09	hypermethylated	LGR6
cg03999872	5.16e-08	hypomethylated	1.07761e-09	hypomethylated	STMN3
cg04002608	3.87e-07	hypermethylated	1.07761e-09	hypermethylated	SLC25A48
cg04004558	8.64e-07	hypermethylated	4.84922e-08	hypermethylated	SOCS1
cg04004561	5.16e-08	hypermethylated	1.07761e-09	hypermethylated	PMCH
cg04007726	1.55e-07	hypermethylated	1.07761e-09	hypermethylated	PPIF
cg04010423	9.03e-08	hypermethylated	1.07761e-09	hypermethylated	SLC46A1
cg04011829	1.55e-07	hypermethylated	1.07761e-09	hypermethylated	SLCO4A1
cg04011940	8.64e-07	hypermethylated	1.07761e-09	hypermethylated	COL25A1
cg04015433	3.87e-07	hypermethylated	1.07761e-09	hypermethylated	ERI1
cg04017276	3.87e-07	hypomethylated	1.07761e-09	hypomethylated	PARVG
cg04037236	2.45e-07	hypermethylated	1.07761e-09	hypermethylated	OR1D5
cg04044188	2.58e-08	hypermethylated	1.07761e-09	hypermethylated	PDSS1
cg04046364	1.55e-07	hypomethylated	1.07761e-09	hypomethylated	AVIL
cg04046629	2.58e-08	hypermethylated	1.07761e-09	hypermethylated	CD6
cg04047472	5.8e-07	hypermethylated	1.07761e-09	hypermethylated	CRAMP1
cg04048339	3.87e-07	hypermethylated	1.07761e-09	hypermethylated	MCCD1
cg04055345	5.8e-07	hypermethylated	1.07761e-09	hypermethylated	ABLIM1
cg04063345	5.8e-07	hypermethylated	1.07761e-09	hypermethylated	ESR1
cg04067517	9.03e-08	hypermethylated	1.07761e-09	hypermethylated	GCFC2
cg04070140	5.16e-08	hypermethylated	1.07761e-09	hypermethylated	CRCP
cg04073934	5.16e-08	hypermethylated	1.07761e-09	hypermethylated	RGS12
cg04075024	2.58e-08	hypermethylated	1.07761e-09	hypermethylated	PPP1CA
cg04078163	8.64e-07	hypermethylated	1.07761e-09	hypermethylated	TMEM262
cg04080005	1.29e-08	hypermethylated	1.07761e-09	hypermethylated	ABR
cg04082512	1.55e-07	hypermethylated	1.07761e-09	hypermethylated	GSE1
cg04086834	5.16e-08	hypermethylated	1.07761e-09	hypermethylated	SMAP1
cg04089901	1.55e-07	hypermethylated	1.07761e-09	hypermethylated	COL28A1
cg04093645	9.03e-08	hypermethylated	1.07761e-09	hypermethylated	FBN2
cg04097724	5.8e-07	hypermethylated	1.07761e-09	hypermethylated	ZNF648
cg04100956	5.8e-07	hypomethylated	1.07761e-09	hypomethylated	ABCA4
cg04101806	5.16e-08	hypermethylated	1.07761e-09	hypermethylated	AFF3
cg04110902	1.55e-07	hypermethylated	1.07761e-09	hypermethylated	RUNX2
cg04111789	1.29e-08	hypomethylated	1.07761e-09	hypomethylated	CCND3
cg04112102	8.64e-07	hypermethylated	1.07761e-09	hypermethylated	SLC39A10
cg04112471	5.8e-07	hypermethylated	1.07761e-09	hypermethylated	SPSB4
cg04121415	1.55e-07	hypermethylated	1.07761e-09	hypermethylated	SLC22A14
cg04125273	8.64e-07	hypermethylated	1.07761e-09	hypermethylated	ZG16
cg04127998	1.55e-07	hypermethylated	1.07761e-09	hypermethylated	IFT43
cg04139007	9.03e-08	hypermethylated	1.07761e-09	hypermethylated	FAM91A1
cg04144611	5.8e-07	hypomethylated	1.07761e-09	hypomethylated	CCSAP
cg04149978	5.16e-08	hypermethylated	1.07761e-09	hypermethylated	CASZ1
cg04159302	8.64e-07	hypermethylated	1.07761e-09	hypermethylated	SMIM3
cg04164584	1.55e-07	hypermethylated	1.07761e-09	hypermethylated	DHRS13
cg04177132	8.64e-07	hypermethylated	1.07761e-09	hypermethylated	PSD4
cg04180462	2.45e-07	hypermethylated	1.07761e-09	hypermethylated	ACAT1
cg04181214	8.64e-07	hypomethylated	7.54324e-09	hypomethylated	SLC45A4
cg04192393	2.45e-07	hypermethylated	1.07761e-09	hypermethylated	CA12
cg04194821	8.64e-07	hypermethylated	1.07761e-09	hypermethylated	EGLN3
cg04197749	5.8e-07	hypermethylated	2.15521e-09	hypermethylated	AGBL3
cg04198323	1.55e-07	hypermethylated	1.07761e-09	hypermethylated	GORASP2
cg04199354	1.55e-07	hypermethylated	1.07761e-09	hypermethylated	PLXNC1
cg04200627	1.29e-08	hypermethylated	1.07761e-09	hypermethylated	PREX2
cg04202002	9.03e-08	hypermethylated	1.07761e-09	hypermethylated	TEX51
cg04206967	5.16e-08	hypermethylated	1.07761e-09	hypermethylated	TRHR
cg04215238	5.8e-07	hypermethylated	1.07761e-09	hypermethylated	COL17A1
cg04216073	2.45e-07	hypermethylated	1.07761e-09	hypermethylated	FBN2
cg04218745	5.16e-08	hypermethylated	1.07761e-09	hypermethylated	COX4I1
cg04218760	1.29e-08	hypermethylated	1.07761e-09	hypermethylated	TMEM72
cg04225551	8.64e-07	hypermethylated	1.07761e-09	hypermethylated	GRHL2
cg04228042	1.29e-08	hypermethylated	1.07761e-09	hypermethylated	ART4
cg04228468	1.29e-08	hypermethylated	1.07761e-09	hypermethylated	SLITRK3
cg04237429	8.64e-07	hypomethylated	1.07761e-09	hypomethylated	C22orf34
cg04243822	3.87e-07	hypermethylated	1.07761e-09	hypermethylated	C1QTNF1
cg04246305	5.8e-07	hypermethylated	1.07761e-09	hypermethylated	ZC2HC1C
cg04248373	1.29e-08	hypermethylated	1.07761e-09	hypermethylated	SORBS1
cg04249191	1.55e-07	hypermethylated	1.07761e-09	hypermethylated	TENT5B
cg04250451	2.45e-07	hypermethylated	1.07761e-09	hypermethylated	RUNX3
cg04252592	5.16e-08	hypermethylated	1.07761e-09	hypermethylated	GLIS2
cg04253011	8.64e-07	hypermethylated	1.07761e-09	hypermethylated	PLEKHG2
cg04256470	1.29e-08	hypermethylated	1.07761e-09	hypermethylated	CORT
cg04258926	1.55e-07	hypomethylated	4.31042e-09	hypomethylated	TNXB
cg04266474	3.87e-07	hypermethylated	1.07761e-09	hypermethylated	KIAA0895
cg04269043	3.87e-07	hypermethylated	1.07761e-09	hypermethylated	LOC388282
cg04272052	3.87e-07	hypermethylated	1.04528e-07	hypermethylated	ZSCAN21
cg04276953	1.29e-08	hypermethylated	1.07761e-09	hypermethylated	PAX7
cg04279689	8.64e-07	hypermethylated	1.07761e-09	hypermethylated	FOXC2
cg04282029	2.45e-07	hypermethylated	1.07761e-09	hypermethylated	SV2A
cg04284192	8.64e-07	hypomethylated	1.07761e-09	hypomethylated	KCNH2
cg04289036	8.64e-07	hypermethylated	1.07761e-09	hypermethylated	C1orf210
cg04289208	3.87e-07	hypermethylated	1.07761e-09	hypermethylated	LGR6
cg04300159	8.64e-07	hypermethylated	1.07761e-09	hypermethylated	UBB
cg04302194	2.58e-08	hypomethylated	1.07761e-09	hypomethylated	IRX1
cg04304509	9.03e-08	hypermethylated	1.07761e-09	hypermethylated	GALNT2
cg04313565	2.45e-07	hypermethylated	1.07761e-09	hypermethylated	XYLT1
cg04314978	8.64e-07	hypomethylated	1.07761e-09	hypomethylated	TRAF6
cg04320316	1.55e-07	hypermethylated	1.07761e-09	hypermethylated	MEOX1
cg04323925	1.55e-07	hypomethylated	1.07761e-09	hypomethylated	PPP2R2D
cg04326091	9.03e-08	hypermethylated	1.07761e-09	hypermethylated	ANK3
cg04337944	5.16e-08	hypermethylated	1.07761e-09	hypermethylated	FBLN1
cg04342110	8.64e-07	hypermethylated	1.07761e-09	hypermethylated	RYR1
cg04351734	9.03e-08	hypermethylated	1.07761e-09	hypermethylated	HOXA3
cg04359418	3.87e-07	hypermethylated	1.07761e-09	hypermethylated	KAT6B
cg04359558	5.16e-08	hypermethylated	1.07761e-09	hypermethylated	LOC400499
cg04361556	8.64e-07	hypermethylated	1.07761e-09	hypermethylated	TRABD2A
cg04365123	2.45e-07	hypomethylated	1.07761e-09	hypomethylated	GDF6
cg04366300	5.8e-07	hypermethylated	1.07761e-09	hypermethylated	PKNOX2
cg04368843	9.03e-08	hypermethylated	1.07761e-09	hypermethylated	ADAM33
cg04380653	3.87e-07	hypermethylated	1.07761e-09	hypermethylated	ASCL2
cg04382063	2.45e-07	hypermethylated	1.07761e-09	hypermethylated	TCP11
cg04383849	6.32e-07	hypermethylated	1.07761e-09	hypermethylated	JPH3
cg04388901	3.87e-07	hypermethylated	1.07761e-09	hypermethylated	MAP4
cg04400533	5.8e-07	hypomethylated	1.07761e-09	hypomethylated	ETV5
cg04404381	2.45e-07	hypomethylated	1.07761e-09	hypomethylated	SHANK2
cg04409509	9.03e-08	hypermethylated	1.07761e-09	hypermethylated	PXDN
cg04410987	9.03e-08	hypermethylated	1.07761e-09	hypermethylated	CTTN
cg04411342	5.8e-07	hypermethylated	2.15521e-09	hypermethylated	BFSP2
cg04411841	8.64e-07	hypomethylated	1.07761e-09	hypomethylated	ZNF319
cg04417773	5.16e-08	hypomethylated	1.07761e-09	hypomethylated	ZMIZ1
cg04433051	3.87e-07	hypomethylated	1.07761e-09	hypomethylated	ANKRD40
cg04436755	3.87e-07	hypermethylated	1.07761e-09	hypermethylated	LOXL1
cg04438229	2.58e-08	hypomethylated	1.07761e-09	hypomethylated	TRABD
cg04439215	2.45e-07	hypermethylated	1.07761e-09	hypermethylated	KCTD4
cg04445427	9.03e-08	hypermethylated	1.07761e-09	hypermethylated	LRRC6
cg04451448	1.29e-08	hypermethylated	1.07761e-09	hypermethylated	ZNF718
cg04452785	5.16e-08	hypermethylated	1.07761e-09	hypermethylated	GP9
cg04456219	9.03e-08	hypomethylated	1.07761e-09	hypomethylated	AHR
cg04456238	3.87e-07	hypermethylated	1.07761e-09	hypermethylated	WT1
cg04461334	2.45e-07	hypermethylated	1.07761e-09	hypermethylated	MAP4K3
cg04466898	3.87e-07	hypomethylated	1.07761e-09	hypomethylated	SIPA1
cg04472592	3.87e-07	hypomethylated	1.07761e-09	hypomethylated	KRT80
cg04476846	8.64e-07	hypermethylated	1.29313e-08	hypermethylated	HOMER1
cg04481096	5.8e-07	hypermethylated	1.29313e-08	hypermethylated	HOXA2
cg04481212	8.64e-07	hypermethylated	1.07761e-09	hypermethylated	BDNF
cg04482712	5.16e-08	hypermethylated	1.07761e-09	hypermethylated	SLC9A3R1
cg04486648	5.8e-07	hypermethylated	1.07761e-09	hypermethylated	DOCK7
cg04486886	8.64e-07	hypomethylated	1.07761e-09	hypomethylated	ACTBL2
cg04492086	5.16e-08	hypermethylated	2.15521e-09	hypermethylated	ERRFI1
cg04493169	8.64e-07	hypermethylated	1.92835e-09	hypermethylated	TAX1BP1
cg04494051	8.64e-07	hypermethylated	1.07761e-09	hypermethylated	CLCF1
cg04496895	1.29e-08	hypermethylated	1.07761e-09	hypermethylated	SVIL
cg04497889	9.03e-08	hypermethylated	1.07761e-09	hypermethylated	TADA2B
cg04499646	9.03e-08	hypermethylated	1.07761e-09	hypermethylated	EYA4
cg04506114	2.45e-07	hypermethylated	1.07761e-09	hypermethylated	AXDND1
cg04508701	3.87e-07	hypomethylated	1.49787e-07	hypomethylated	OLIG3
cg04523603	8.64e-07	hypermethylated	1.07761e-09	hypermethylated	TP73
cg04528554	5.8e-07	hypermethylated	1.07761e-09	hypermethylated	CACTIN
cg04536922	3.87e-07	hypermethylated	1.07761e-09	hypermethylated	FAM13A
cg04537050	8.64e-07	hypermethylated	1.07761e-09	hypermethylated	ZSCAN10
cg04556393	9.03e-08	hypermethylated	7.54324e-09	hypermethylated	ADCY10
cg04558424	3.87e-07	hypermethylated	1.07761e-09	hypermethylated	GINS2
cg04558553	8.64e-07	hypermethylated	1.07761e-09	hypermethylated	UGT2B7
cg04558658	8.64e-07	hypermethylated	2.15521e-09	hypermethylated	ITGA2B
cg04564000	5.8e-07	hypermethylated	1.07761e-09	hypermethylated	ZBTB20
cg04566826	2.58e-08	hypermethylated	1.07761e-09	hypermethylated	KCTD15
cg04573398	2.45e-07	hypermethylated	1.07761e-09	hypermethylated	CCDC81
cg04574152	1.29e-08	hypermethylated	1.07761e-09	hypermethylated	ANO2
cg04577212	2.45e-07	hypomethylated	1.07761e-09	hypomethylated	COL16A1
cg04585669	5.16e-08	hypermethylated	1.07761e-09	hypermethylated	VGLL4
cg04589649	1.55e-07	hypermethylated	1.07761e-09	hypermethylated	EHD3
cg04590036	9.03e-08	hypermethylated	1.07761e-09	hypermethylated	DROSHA
cg04601228	2.45e-07	hypermethylated	1.07761e-09	hypermethylated	GALNT17
cg04605681	5.8e-07	hypomethylated	1.07761e-09	hypomethylated	SH3TC1
cg04609635	2.58e-08	hypermethylated	1.07761e-09	hypermethylated	FAM228A
cg04610235	5.16e-08	hypermethylated	1.07761e-09	hypermethylated	MTMR4
cg04614483	5.8e-07	hypermethylated	1.07761e-09	hypermethylated	CCDC97
cg04616793	7.74e-07	hypomethylated	2.44257e-09	hypomethylated	METTL22
cg04623297	1.55e-07	hypermethylated	1.07761e-09	hypermethylated	RFX8
cg04639304	3.87e-07	hypermethylated	1.07761e-09	hypermethylated	SCYL1
cg04650899	5.8e-07	hypermethylated	9.84931e-07	hypermethylated	SAMD14
cg04657468	4.9e-07	hypermethylated	2.44257e-09	hypermethylated	ARID5B
cg04661709	1.55e-07	hypomethylated	7.54324e-09	hypomethylated	DAB2IP
cg04664126	5.16e-08	hypermethylated	1.07761e-09	hypermethylated	ZBED9
cg04676799	9.03e-08	hypermethylated	1.07761e-09	hypermethylated	CDO1
cg04678916	3.87e-07	hypomethylated	1.07761e-09	hypomethylated	EML6
cg04685962	9.03e-08	hypermethylated	1.07761e-09	hypermethylated	NKD1
cg04686354	8.64e-07	hypomethylated	1.07761e-09	hypomethylated	GGA3
cg04688330	8.64e-07	hypomethylated	1.07761e-09	hypomethylated	SH3PXD2A
cg04693787	5.8e-07	hypermethylated	1.07761e-09	hypermethylated	STK19
cg04694991	2.45e-07	hypermethylated	1.07761e-09	hypermethylated	SORBS1
cg04695796	1.55e-07	hypermethylated	1.07761e-09	hypermethylated	CAMK1
cg04699199	8.64e-07	hypomethylated	1.07761e-09	hypomethylated	CSNK1A1L
cg04702314	9.03e-08	hypermethylated	1.07761e-09	hypermethylated	AP3M1
cg04705952	9.03e-08	hypermethylated	1.07761e-09	hypermethylated	IGSF8
cg04708391	1.55e-07	hypermethylated	1.07761e-09	hypermethylated	CEP44
cg04716021	5.16e-08	hypermethylated	1.07761e-09	hypermethylated	PPIF
cg04722391	3.87e-07	hypomethylated	1.07761e-09	hypomethylated	PTN
cg04732324	9.03e-08	hypermethylated	1.07761e-09	hypermethylated	CPT1A
cg04743872	8.64e-07	hypermethylated	1.07761e-09	hypermethylated	PID1
cg04747007	1.55e-07	hypermethylated	1.07761e-09	hypermethylated	MCOLN1
cg04755386	2.45e-07	hypermethylated	1.07761e-09	hypermethylated	EDAR
cg04758026	5.8e-07	hypermethylated	2.04745e-08	hypermethylated	NMI
cg04763156	1.55e-07	hypermethylated	1.07761e-09	hypermethylated	JPH3
cg04765483	3.87e-07	hypermethylated	1.07761e-09	hypermethylated	B3GAT1
cg04772575	2.45e-07	hypomethylated	1.07761e-09	hypomethylated	ABCB9
cg04774505	8.64e-07	hypermethylated	1.07761e-09	hypermethylated	CPNE6
cg04775232	3.87e-07	hypermethylated	1.07761e-09	hypermethylated	PRC1
cg04779597	3.87e-07	hypermethylated	1.07761e-09	hypermethylated	SELENOT
cg04789475	3.87e-07	hypermethylated	1.07761e-09	hypermethylated	TLR3
cg04789663	3.87e-07	hypermethylated	1.07761e-09	hypermethylated	STX2
cg04800788	2.45e-07	hypermethylated	2.15521e-09	hypermethylated	GRAMD1B
cg04803153	5.8e-07	hypermethylated	1.07761e-09	hypermethylated	ZNF790
cg04813119	5.16e-08	hypermethylated	1.07761e-09	hypermethylated	SEC14L1
cg04821942	2.58e-08	hypermethylated	1.07761e-09	hypermethylated	DOCK9
cg04828580	5.16e-08	hypermethylated	1.07761e-09	hypermethylated	FGFBP3
cg04829143	5.16e-08	hypermethylated	1.07761e-09	hypermethylated	JCAD
cg04834966	5.8e-07	hypermethylated	1.07761e-09	hypermethylated	RAVER2
cg04835284	3.87e-07	hypermethylated	1.07761e-09	hypermethylated	SEC31B
cg04835811	2.45e-07	hypomethylated	1.07761e-09	hypomethylated	SCRG1
cg04840702	1.29e-08	hypomethylated	1.07761e-09	hypomethylated	SCRG1
cg04842352	4.9e-07	hypomethylated	1.07761e-09	hypomethylated	ZNF423
cg04842790	1.29e-08	hypermethylated	1.07761e-09	hypermethylated	IQSEC1
cg04852339	8.64e-07	hypermethylated	1.07761e-09	hypermethylated	TANC1
cg04859102	5.16e-08	hypomethylated	1.07761e-09	hypomethylated	LTA
cg04863892	1.55e-07	hypermethylated	1.07761e-09	hypermethylated	HOXA5
cg04872675	8.64e-07	hypermethylated	1.07761e-09	hypermethylated	TMEM119
cg04877910	2.58e-08	hypomethylated	1.07761e-09	hypomethylated	VAMP8
cg04883026	2.45e-07	hypomethylated	1.29313e-08	hypomethylated	SPTBN2
cg04893119	5.16e-08	hypermethylated	1.07761e-09	hypermethylated	PI15
cg04899446	5.8e-07	hypermethylated	1.07761e-09	hypermethylated	CASZ1
cg04917446	9.03e-08	hypermethylated	2.15521e-09	hypermethylated	HOXB9
cg04920032	2.58e-08	hypermethylated	1.07761e-09	hypermethylated	BCDIN3D
cg04920385	8.64e-07	hypermethylated	1.07761e-09	hypermethylated	ZCCHC24
cg04920630	8.64e-07	hypermethylated	1.07761e-09	hypermethylated	SEC61A1
cg04939326	8.64e-07	hypermethylated	1.07761e-09	hypermethylated	FAM168A
cg04942251	5.16e-08	hypermethylated	1.07761e-09	hypermethylated	RCOR2
cg04943586	9.03e-08	hypomethylated	1.07761e-09	hypomethylated	RFX4
cg04946274	1.55e-07	hypermethylated	1.07761e-09	hypermethylated	CYP27C1
cg04948194	1.29e-08	hypermethylated	1.07761e-09	hypermethylated	MIS18BP1
cg04952622	5.16e-08	hypermethylated	1.07761e-09	hypermethylated	LPP
cg04953238	9.03e-08	hypermethylated	1.07761e-09	hypermethylated	FMNL2
cg04956511	9.03e-08	hypomethylated	1.07761e-09	hypomethylated	PTPN6
cg04969203	1.29e-08	hypermethylated	1.07761e-09	hypermethylated	SLC4A11
cg04969921	9.03e-08	hypomethylated	1.07761e-09	hypomethylated	WDFY1
cg04972513	2.45e-07	hypomethylated	1.07761e-09	hypomethylated	FAM171A2
cg04984709	2.45e-07	hypermethylated	1.07761e-09	hypermethylated	PDE8B
cg04984852	5.16e-08	hypermethylated	1.07761e-09	hypermethylated	BRSK2
cg04985661	5.16e-08	hypermethylated	7.54324e-09	hypermethylated	PHACTR1
cg04987857	2.58e-08	hypermethylated	1.07761e-09	hypermethylated	FRS2
cg04991214	8.64e-07	hypermethylated	1.92835e-09	hypermethylated	NIT1
cg04999691	1.55e-07	hypermethylated	1.07761e-09	hypermethylated	ZBED6CL
cg05005968	5.16e-08	hypermethylated	1.07761e-09	hypermethylated	ZMYND11
cg05006384	9.03e-08	hypermethylated	4.31042e-09	hypermethylated	SYNE3
cg05025556	2.45e-07	hypermethylated	1.07761e-09	hypermethylated	PRR3
cg05027597	8.64e-07	hypomethylated	1.07761e-09	hypomethylated	MEIS3
cg05027973	8.64e-07	hypermethylated	1.07761e-09	hypermethylated	CYFIP2
cg05038582	9.03e-08	hypermethylated	1.07761e-09	hypermethylated	C10orf90
cg05046020	5.8e-07	hypomethylated	1.07761e-09	hypomethylated	CD1D
cg05061886	5.8e-07	hypermethylated	1.07761e-09	hypermethylated	MN1
cg05063895	5.8e-07	hypomethylated	1.07761e-09	hypomethylated	SLC9A3R2
cg05064489	2.45e-07	hypermethylated	1.07761e-09	hypermethylated	SEC31B
cg05068202	3.87e-07	hypermethylated	1.07761e-09	hypermethylated	ASCL2
cg05068951	2.58e-08	hypomethylated	1.07761e-09	hypomethylated	CLMN
cg05074709	5.16e-08	hypermethylated	1.07761e-09	hypermethylated	TGFBR2
cg05075579	5.16e-08	hypomethylated	1.07761e-09	hypomethylated	SORL1
cg05076221	5.16e-08	hypermethylated	1.07761e-09	hypermethylated	HOXA5
cg05081497	2.45e-07	hypermethylated	1.07761e-09	hypermethylated	RASSF2
cg05092353	5.8e-07	hypermethylated	1.07761e-09	hypermethylated	F10
cg05096756	3.87e-07	hypermethylated	1.07761e-09	hypermethylated	LRRC18
cg05098381	9.03e-08	hypermethylated	1.07761e-09	hypermethylated	FOXP1
cg05099288	2.45e-07	hypomethylated	1.07761e-09	hypomethylated	CD164
cg05103581	5.8e-07	hypermethylated	1.07761e-09	hypermethylated	PGPEP1L
cg05109569	2.58e-08	hypermethylated	1.07761e-09	hypermethylated	HOXA2
cg05111146	5.8e-07	hypomethylated	1.07761e-09	hypomethylated	BRD2
cg05116719	1.29e-08	hypermethylated	1.07761e-09	hypermethylated	EIF3F
cg05121497	3.87e-07	hypermethylated	1.07761e-09	hypermethylated	ZCCHC2
cg05126289	8.64e-07	hypermethylated	1.07761e-09	hypermethylated	ARHGEF11
cg05127924	5.8e-07	hypermethylated	1.07761e-09	hypermethylated	FBXW10
cg05132925	2.45e-07	hypomethylated	1.07761e-09	hypomethylated	CSF1
cg05141014	8.64e-07	hypermethylated	1.07761e-09	hypermethylated	PDE4D
cg05141333	8.64e-07	hypermethylated	1.07761e-09	hypermethylated	PLEC
cg05142445	2.58e-08	hypermethylated	1.07761e-09	hypermethylated	TGFB3
cg05147273	8.64e-07	hypermethylated	1.07761e-09	hypermethylated	MXRA7
cg05150697	1.29e-08	hypermethylated	1.07761e-09	hypermethylated	TCF20
cg05151360	5.16e-08	hypomethylated	1.07761e-09	hypomethylated	MEIS2
cg05152300	9.03e-08	hypermethylated	1.07761e-09	hypermethylated	XYLT1
cg05152503	3.87e-07	hypermethylated	1.07761e-09	hypermethylated	MYLK2
cg05155047	1.55e-07	hypomethylated	1.07761e-09	hypomethylated	LRRC14B
cg05156566	2.45e-07	hypermethylated	4.31042e-09	hypermethylated	SOX5
cg05162456	5.8e-07	hypermethylated	1.07761e-09	hypermethylated	GSE1
cg05169312	2.58e-08	hypermethylated	1.07761e-09	hypermethylated	GEMIN5
cg05173058	2.45e-07	hypermethylated	1.07761e-09	hypermethylated	RGMA
cg05180540	1.29e-08	hypermethylated	1.07761e-09	hypermethylated	PDE7A
cg05187965	2.45e-07	hypermethylated	1.07761e-09	hypermethylated	TMEM72
cg05192293	5.16e-08	hypomethylated	1.07761e-09	hypomethylated	SAR1A
cg05199874	3.87e-07	hypomethylated	1.07761e-09	hypomethylated	WEE1
cg05209917	1.55e-07	hypermethylated	1.07761e-09	hypermethylated	CNTN6
cg05210480	2.58e-08	hypermethylated	1.07761e-09	hypermethylated	MPP6
cg05218245	2.45e-07	hypermethylated	1.07761e-09	hypermethylated	LY6G6D
cg05226558	1.55e-07	hypermethylated	1.07761e-09	hypermethylated	TDGF1
cg05227215	2.45e-07	hypermethylated	1.07761e-09	hypermethylated	CXXC5
cg05229742	3.87e-07	hypermethylated	1.07761e-09	hypermethylated	LMX1A
cg05229803	2.45e-07	hypermethylated	1.07761e-09	hypermethylated	FUT4
cg05230392	5.8e-07	hypermethylated	1.07761e-09	hypermethylated	CUEDC1
cg05239310	8.64e-07	hypomethylated	1.07761e-09	hypomethylated	DICER1
cg05240712	3.87e-07	hypermethylated	1.07761e-09	hypermethylated	CAPN10
cg05243389	8.64e-07	hypermethylated	1.07761e-09	hypermethylated	CTXN2
cg05247640	3.87e-07	hypomethylated	1.07761e-09	hypomethylated	VAMP2
cg05262829	3.87e-07	hypermethylated	1.07761e-09	hypermethylated	ITPKB
cg05278307	2.45e-07	hypermethylated	1.07761e-09	hypermethylated	CEP164
cg05285244	5.8e-07	hypermethylated	1.07761e-09	hypermethylated	KRBA1
cg05289698	1.55e-07	hypermethylated	1.07761e-09	hypermethylated	GCNT3
cg05290737	1.55e-07	hypermethylated	1.07761e-09	hypermethylated	HCAR1
cg05296777	8.64e-07	hypermethylated	1.07761e-09	hypermethylated	SPOCK2
cg05302100	3.87e-07	hypermethylated	1.07761e-09	hypermethylated	COL1A1
cg05303901	8.64e-07	hypermethylated	1.07761e-09	hypermethylated	CREB5
cg05306109	2.58e-08	hypermethylated	1.07761e-09	hypermethylated	ITPKB
cg05318454	5.16e-08	hypomethylated	1.07761e-09	hypomethylated	GPR4
cg05333149	5.8e-07	hypermethylated	1.07761e-09	hypermethylated	RHBDD3
cg05335277	1.29e-08	hypermethylated	1.07761e-09	hypermethylated	CDNF
cg05336056	1.55e-07	hypermethylated	1.07761e-09	hypermethylated	LRP2
cg05337753	5.16e-08	hypermethylated	1.07761e-09	hypermethylated	SEPTIN9
cg05343739	2.58e-08	hypomethylated	1.07761e-09	hypomethylated	KCNN3
cg05350879	9.03e-08	hypermethylated	1.07761e-09	hypermethylated	SPARCL1
cg05357152	1.55e-07	hypomethylated	1.07761e-09	hypomethylated	GATA5
cg05357695	8.64e-07	hypermethylated	1.07761e-09	hypermethylated	SLC7A8
cg05363903	5.16e-08	hypermethylated	1.07761e-09	hypermethylated	IQCA1
cg05383490	8.64e-07	hypermethylated	1.07761e-09	hypermethylated	FAM155A
cg05384628	8.64e-07	hypermethylated	1.07761e-09	hypermethylated	DCTD
cg05386570	2.45e-07	hypermethylated	1.07761e-09	hypermethylated	TMEM225B
cg05393300	9.03e-08	hypermethylated	1.07761e-09	hypermethylated	SH3YL1
cg05402641	1.55e-07	hypermethylated	1.07761e-09	hypermethylated	CWC22
cg05403817	8.64e-07	hypermethylated	1.07761e-09	hypermethylated	SLC4A11
cg05410536	1.29e-08	hypermethylated	1.07761e-09	hypermethylated	GALNT16
cg05412906	3.87e-07	hypermethylated	1.07761e-09	hypermethylated	HSP90AA1
cg05416180	7.74e-08	hypermethylated	2.15521e-09	hypermethylated	TPRG1
cg05423018	2.45e-07	hypermethylated	1.07761e-09	hypermethylated	EEPD1
cg05423418	5.16e-08	hypermethylated	1.07761e-09	hypermethylated	TNXB
cg05426966	2.45e-07	hypermethylated	1.07761e-09	hypermethylated	CDKL2
cg05439368	5.16e-08	hypomethylated	1.07761e-09	hypomethylated	TRIM69
cg05449217	3.87e-07	hypermethylated	1.07761e-09	hypermethylated	ZNRF1
cg05453820	5.16e-08	hypermethylated	1.07761e-09	hypermethylated	ZBTB10
cg05458220	8.64e-07	hypermethylated	1.07761e-09	hypermethylated	ADNP2
cg05459233	5.8e-07	hypermethylated	1.07761e-09	hypermethylated	HTR1F
cg05460571	2.45e-07	hypermethylated	1.07761e-09	hypermethylated	CLDN23
cg05461169	9.03e-08	hypermethylated	1.07761e-09	hypermethylated	ROBO2
cg05463136	1.55e-07	hypermethylated	1.07761e-09	hypermethylated	DPH3
cg05465916	5.8e-07	hypermethylated	1.07761e-09	hypermethylated	RNF227
cg05465935	3.87e-07	hypermethylated	7.54324e-09	hypermethylated	C5orf34
cg05474265	1.55e-07	hypermethylated	1.07761e-09	hypermethylated	PRDM8
cg05483406	5.8e-07	hypermethylated	1.07761e-09	hypermethylated	ZNF34
cg05486094	2.45e-07	hypomethylated	1.07761e-09	hypomethylated	VAMP8
cg05487954	5.8e-07	hypermethylated	1.07761e-09	hypermethylated	ZNF248
cg05489957	4.9e-07	hypermethylated	2.44257e-09	hypermethylated	TRIM26
cg05498905	3.87e-07	hypermethylated	1.07761e-09	hypermethylated	TBC1D14
cg05505961	1.29e-08	hypermethylated	1.07761e-09	hypermethylated	PRKAR1A
cg05514531	1.55e-07	hypermethylated	1.07761e-09	hypermethylated	GBE1
cg05524458	3.87e-07	hypermethylated	1.07761e-09	hypermethylated	ANKRD33B
cg05531689	1.55e-07	hypermethylated	1.07761e-09	hypermethylated	OTOF
cg05543593	8.64e-07	hypermethylated	1.07761e-09	hypermethylated	TDRD15
cg05543864	9.03e-08	hypermethylated	1.07761e-09	hypermethylated	GGT1
cg05547562	2.45e-07	hypermethylated	1.07761e-09	hypermethylated	GP9
cg05551114	2.45e-07	hypermethylated	2.15521e-09	hypermethylated	C1QTNF7
cg05561696	5.8e-07	hypermethylated	1.07761e-09	hypermethylated	PFKP
cg05570141	8.64e-07	hypomethylated	1.07761e-09	hypomethylated	ZNF703
cg05570980	1.55e-07	hypermethylated	1.07761e-09	hypermethylated	C3orf52
cg05576328	8.64e-07	hypermethylated	4.31042e-09	hypermethylated	JPH4
cg05581415	5.16e-08	hypermethylated	1.07761e-09	hypermethylated	DNASE1L2
cg05583087	3.87e-07	hypermethylated	1.07761e-09	hypermethylated	RPL32
cg05587627	5.8e-07	hypermethylated	1.07761e-09	hypermethylated	DDX6
cg05595692	2.58e-08	hypomethylated	1.07761e-09	hypomethylated	HK2
cg05598919	2.58e-08	hypermethylated	1.07761e-09	hypermethylated	NACAD
cg05607053	2.45e-07	hypermethylated	1.07761e-09	hypermethylated	SOX6
cg05609039	8.64e-07	hypermethylated	1.07761e-09	hypermethylated	NUTM2A
cg05614072	5.16e-08	hypomethylated	1.07761e-09	hypomethylated	LBH
cg05619785	5.8e-07	hypermethylated	1.07761e-09	hypermethylated	TNXB
cg05626664	5.16e-08	hypomethylated	1.07761e-09	hypomethylated	PLXNA2
cg05628049	5.8e-07	hypermethylated	1.07761e-09	hypermethylated	TRAK1
cg05630208	1.55e-07	hypermethylated	1.07761e-09	hypermethylated	RPUSD4
cg05641048	1.29e-08	hypermethylated	1.07761e-09	hypermethylated	GCNT3
cg05643453	3.87e-07	hypermethylated	1.07761e-09	hypermethylated	CASQ1
cg05647929	2.45e-07	hypomethylated	1.07761e-09	hypomethylated	CFC1B
cg05648614	2.45e-07	hypermethylated	1.07761e-09	hypermethylated	ARL8B
cg05650171	2.45e-07	hypermethylated	1.07761e-09	hypermethylated	NIT1
cg05650674	8.64e-07	hypermethylated	1.07761e-09	hypermethylated	CDH3
cg05654096	1.29e-08	hypomethylated	1.07761e-09	hypomethylated	NUAK1
cg05656364	2.45e-07	hypomethylated	1.07761e-09	hypomethylated	VAMP8
cg05663453	2.45e-07	hypermethylated	1.07761e-09	hypermethylated	ZBTB40
cg05669853	5.8e-07	hypermethylated	1.07761e-09	hypermethylated	BEND3
cg05673110	5.16e-08	hypermethylated	1.07761e-09	hypermethylated	SERTM1
cg05676400	2.58e-08	hypermethylated	1.07761e-09	hypermethylated	SCRG1
cg05686026	5.8e-07	hypermethylated	1.07761e-09	hypermethylated	PFKFB3
cg05690644	2.45e-07	hypomethylated	1.07761e-09	hypomethylated	GDF6
cg05694095	2.45e-07	hypermethylated	1.07761e-09	hypermethylated	C5orf58
cg05696406	2.45e-07	hypermethylated	1.07761e-09	hypermethylated	ZNF513
cg05697253	9.03e-08	hypermethylated	1.07761e-09	hypermethylated	NUDT16L1
cg05709657	5.8e-07	hypomethylated	1.49787e-07	hypomethylated	CLDN10
cg05709720	8.64e-07	hypermethylated	1.07761e-09	hypermethylated	OMG
cg05711710	8.64e-07	hypermethylated	1.07761e-09	hypermethylated	BTAF1
cg05713242	3.87e-07	hypomethylated	2.04745e-08	hypomethylated	R3HCC1
cg05722371	2.58e-08	hypermethylated	1.07761e-09	hypermethylated	PEX19
cg05722504	1.29e-08	hypermethylated	1.07761e-09	hypermethylated	PHOX2B
cg05724197	1.55e-07	hypermethylated	1.07761e-09	hypermethylated	CX3CL1
cg05725263	3.87e-07	hypermethylated	1.07761e-09	hypermethylated	PC
cg05737153	3.87e-07	hypermethylated	1.07761e-09	hypermethylated	CRMP1
cg05745871	1.29e-08	hypermethylated	1.07761e-09	hypermethylated	EIF4A3
cg05766605	2.45e-07	hypermethylated	1.07761e-09	hypermethylated	IFFO2
cg05767562	8.64e-07	hypermethylated	1.07761e-09	hypermethylated	TMEM235
cg05771342	1.29e-08	hypermethylated	1.07761e-09	hypermethylated	MRGPRF
cg05778820	2.45e-07	hypermethylated	1.07761e-09	hypermethylated	SLC9A1
cg05791779	8.64e-07	hypermethylated	1.07761e-09	hypermethylated	CHCHD6
cg05796704	9.03e-08	hypermethylated	1.92835e-09	hypermethylated	FBXO44
cg05797178	5.16e-08	hypermethylated	1.07761e-09	hypermethylated	LMOD1
cg05798147	2.45e-07	hypermethylated	1.07761e-09	hypermethylated	KIAA0408
cg05800416	1.55e-07	hypermethylated	1.07761e-09	hypermethylated	CSGALNACT1
cg05807420	5.8e-07	hypermethylated	1.07761e-09	hypermethylated	SEMA3E
cg05808709	2.45e-07	hypermethylated	2.15521e-09	hypermethylated	ATP1A2
cg05863098	3.87e-07	hypermethylated	1.07761e-09	hypermethylated	CCDC197
cg05864261	5.16e-08	hypermethylated	1.07761e-09	hypermethylated	ABCG5
cg05880248	1.55e-07	hypomethylated	1.07761e-09	hypomethylated	GDF10
cg05880829	3.87e-07	hypermethylated	1.07761e-09	hypermethylated	NHSL1
cg05881521	9.03e-08	hypomethylated	1.07761e-09	hypomethylated	C16orf47
cg05881697	1.55e-07	hypermethylated	1.07761e-09	hypermethylated	HPF1
cg05890727	1.55e-07	hypermethylated	1.07761e-09	hypermethylated	FBXO34
cg05896193	5.8e-07	hypermethylated	1.07761e-09	hypermethylated	DNMT3A
cg05897316	1.55e-07	hypermethylated	1.07761e-09	hypermethylated	ZNF621
cg05901279	5.8e-07	hypermethylated	1.07761e-09	hypermethylated	PRICKLE1
cg05905179	3.87e-07	hypomethylated	1.07761e-09	hypomethylated	NEO1
cg05905586	8.64e-07	hypermethylated	1.07761e-09	hypermethylated	SSBP2
cg05908241	1.55e-07	hypermethylated	2.15521e-09	hypermethylated	EPHA1
cg05909891	2.58e-08	hypermethylated	1.07761e-09	hypermethylated	AEBP2
cg05912121	5.8e-07	hypermethylated	1.07761e-09	hypermethylated	TH
cg05915981	1.55e-07	hypermethylated	1.07761e-09	hypermethylated	AKAP7
cg05926722	1.55e-07	hypermethylated	1.07761e-09	hypermethylated	NOVA1
cg05933037	5.16e-08	hypermethylated	1.07761e-09	hypermethylated	PKD1L2
cg05944661	1.55e-07	hypomethylated	4.31042e-09	hypomethylated	ACOT7
cg05948411	3.87e-07	hypermethylated	1.07761e-09	hypermethylated	NCOR2
cg05950212	3.87e-07	hypermethylated	1.07761e-09	hypermethylated	HIST2H2AB
cg05951377	1.29e-08	hypomethylated	4.84922e-08	hypomethylated	HOXC8
cg05958922	1.55e-07	hypermethylated	1.07761e-09	hypermethylated	LOC149373
cg05962781	1.29e-08	hypomethylated	2.15521e-09	hypomethylated	TSHB
cg05966228	1.29e-08	hypermethylated	1.07761e-09	hypermethylated	CARMIL2
cg05973792	8.64e-07	hypermethylated	1.07761e-09	hypermethylated	DCTN4
cg05994850	3.87e-07	hypermethylated	1.07761e-09	hypermethylated	TRIM40
cg06004017	3.87e-07	hypermethylated	1.07761e-09	hypermethylated	MN1
cg06005199	5.8e-07	hypermethylated	1.07761e-09	hypermethylated	TRMT44
cg06009042	1.29e-08	hypermethylated	1.07761e-09	hypermethylated	TNIP1
cg06009215	5.8e-07	hypermethylated	1.07761e-09	hypermethylated	KCNN2
cg06012347	9.03e-08	hypermethylated	1.07761e-09	hypermethylated	CDC42EP2
cg06018240	2.58e-08	hypermethylated	1.07761e-09	hypermethylated	SLC4A2
cg06025216	2.45e-07	hypermethylated	1.07761e-09	hypermethylated	ADCY9
cg06026545	5.16e-08	hypermethylated	1.07761e-09	hypermethylated	ACACA
cg06028247	8.64e-07	hypermethylated	1.07761e-09	hypermethylated	ADARB2
cg06033579	5.16e-08	hypermethylated	1.07761e-09	hypermethylated	DHRS3
cg06041909	3.87e-07	hypomethylated	2.15521e-09	hypomethylated	FOXD1
cg06042148	1.29e-08	hypomethylated	1.07761e-09	hypomethylated	GDF6
cg06042565	1.29e-08	hypermethylated	1.07761e-09	hypermethylated	CPT1A
cg06049381	5.8e-07	hypomethylated	1.07761e-09	hypomethylated	TMEM100
cg06051753	8.64e-07	hypermethylated	1.07761e-09	hypermethylated	GPR179
cg06055873	1.29e-08	hypermethylated	1.07761e-09	hypermethylated	HOXA2
cg06062102	3.09e-07	hypermethylated	2.44257e-09	hypermethylated	STRA6
cg06067955	1.29e-08	hypermethylated	7.21995e-08	hypermethylated	MYPN
cg06073139	5.8e-07	hypermethylated	1.07761e-09	hypermethylated	SLC38A7
cg06078469	3.87e-07	hypermethylated	1.07761e-09	hypermethylated	MSI2
cg06088759	8.64e-07	hypermethylated	1.07761e-09	hypermethylated	TADA1
cg06097580	2.58e-08	hypermethylated	1.07761e-09	hypermethylated	AMFR
cg06097727	9.03e-08	hypermethylated	1.07761e-09	hypermethylated	C1QTNF7
cg06100639	8.64e-07	hypermethylated	1.07761e-09	hypermethylated	TCAF1
cg06105694	2.45e-07	hypermethylated	1.07761e-09	hypermethylated	ARHGAP23
cg06106428	5.8e-07	hypermethylated	1.07761e-09	hypermethylated	ARHGAP20
cg06108459	3.87e-07	hypermethylated	1.07761e-09	hypermethylated	PTK7
cg06112654	5.8e-07	hypomethylated	1.07761e-09	hypomethylated	CREM
cg06131630	1.55e-07	hypermethylated	1.07761e-09	hypermethylated	ANKRD29
cg06136432	1.29e-08	hypermethylated	1.07761e-09	hypermethylated	AXIN2
cg06137072	3.87e-07	hypermethylated	1.07761e-09	hypermethylated	ZBTB38
cg06145736	2.45e-07	hypermethylated	1.07761e-09	hypermethylated	SLC9A9
cg06145862	1.29e-08	hypermethylated	1.07761e-09	hypermethylated	POLR3E
cg06153765	5.8e-07	hypermethylated	1.07761e-09	hypermethylated	CKAP4
cg06157570	1.29e-08	hypermethylated	1.07761e-09	hypermethylated	LAG3
cg06159484	3.87e-07	hypermethylated	1.07761e-09	hypermethylated	ERRFI1
cg06159980	2.58e-08	hypermethylated	1.07761e-09	hypermethylated	HSPB7
cg06160973	2.45e-07	hypermethylated	1.07761e-09	hypermethylated	LRP1
cg06166490	5.16e-08	hypermethylated	1.07761e-09	hypermethylated	HOXA2
cg06166767	8.64e-07	hypomethylated	1.07761e-09	hypomethylated	SFRP1
cg06169746	3.87e-07	hypomethylated	1.07761e-09	hypomethylated	MAATS1
cg06170425	1.29e-08	hypermethylated	1.07761e-09	hypermethylated	ADCY9
cg06174296	2.45e-07	hypermethylated	1.07761e-09	hypermethylated	GRAMD1B
cg06176650	2.45e-07	hypermethylated	1.07761e-09	hypermethylated	SPATS2L
cg06185532	5.8e-07	hypermethylated	1.07761e-09	hypermethylated	ZFHX3
cg06206357	1.29e-08	hypomethylated	1.07761e-09	hypomethylated	MYL10
cg06213876	5.8e-07	hypermethylated	1.07761e-09	hypermethylated	NOMO3
cg06215670	3.87e-07	hypermethylated	1.07761e-09	hypermethylated	COL11A2
cg06219806	2.45e-07	hypermethylated	2.04745e-08	hypermethylated	AHNAK
cg06226703	5.8e-07	hypermethylated	1.07761e-09	hypermethylated	SPATS2L
cg06232130	5.8e-07	hypermethylated	1.07761e-09	hypermethylated	NR4A2
cg06245338	3.87e-07	hypermethylated	1.07761e-09	hypermethylated	SPHK1
cg06245989	1.55e-07	hypermethylated	1.07761e-09	hypermethylated	C11orf58
cg06252530	8.64e-07	hypermethylated	1.07761e-09	hypermethylated	C12orf49
cg06252985	1.29e-08	hypomethylated	1.07761e-09	hypomethylated	LRFN4
cg06257371	9.03e-08	hypermethylated	1.07761e-09	hypermethylated	C1QTNF7
cg06266582	1.55e-07	hypermethylated	1.07761e-09	hypermethylated	TM7SF2
cg06275642	2.45e-07	hypermethylated	1.07761e-09	hypermethylated	CNRIP1
cg06284479	8.64e-07	hypermethylated	1.07761e-09	hypermethylated	LRRFIP2
cg06285241	9.03e-08	hypomethylated	1.07761e-09	hypomethylated	CRIP2
cg06286521	3.87e-07	hypermethylated	1.07761e-09	hypermethylated	LRMDA
cg06295856	8.64e-07	hypermethylated	7.54324e-09	hypermethylated	CALCA
cg06298346	5.8e-07	hypermethylated	2.04745e-08	hypermethylated	ANKRD33B
cg06303238	2.45e-07	hypermethylated	1.07761e-09	hypermethylated	SALL4
cg06310294	9.03e-08	hypermethylated	1.07761e-09	hypermethylated	NDEL1
cg06310844	9.03e-08	hypermethylated	1.07761e-09	hypermethylated	PDCD5
cg06311422	2.45e-07	hypermethylated	1.07761e-09	hypermethylated	DST
cg06315606	5.16e-08	hypermethylated	1.07761e-09	hypermethylated	ADAM22
cg06334307	1.29e-08	hypermethylated	1.07761e-09	hypermethylated	MYO7A
cg06342490	8.64e-07	hypermethylated	1.07761e-09	hypermethylated	MTA3
cg06343233	5.16e-08	hypermethylated	1.07761e-09	hypermethylated	FMNL2
cg06365270	3.87e-07	hypermethylated	1.07761e-09	hypermethylated	TNXB
cg06367149	9.03e-08	hypermethylated	1.07761e-09	hypermethylated	RORA
cg06369407	3.87e-07	hypermethylated	2.10133e-07	hypermethylated	SLC35F3
cg06372151	9.03e-08	hypermethylated	1.07761e-09	hypermethylated	ARF3
cg06380320	8.64e-07	hypermethylated	1.07761e-09	hypermethylated	SEPTIN9
cg06383241	5.8e-07	hypomethylated	1.07761e-09	hypomethylated	MAP1LC3B2
cg06391982	9.03e-08	hypermethylated	1.07761e-09	hypermethylated	WNT7A
cg06395414	9.03e-08	hypermethylated	1.07761e-09	hypermethylated	PEX7
cg06417962	1.29e-08	hypermethylated	1.07761e-09	hypermethylated	RNH1
cg06419964	3.87e-07	hypermethylated	1.07761e-09	hypermethylated	MRM1
cg06422467	8.64e-07	hypermethylated	1.07761e-09	hypermethylated	IER3
cg06430061	2.45e-07	hypermethylated	1.07761e-09	hypermethylated	POC5
cg06431877	8.64e-07	hypermethylated	2.04745e-08	hypermethylated	IRX6
cg06436488	3.87e-07	hypermethylated	1.07761e-09	hypermethylated	MEAK7
cg06436508	8.64e-07	hypermethylated	2.15521e-09	hypermethylated	SEPTIN4
cg06437430	3.87e-07	hypermethylated	1.07761e-09	hypermethylated	NKD2
cg06437840	1.55e-07	hypermethylated	1.07761e-09	hypermethylated	HLA-DPA1
cg06444755	5.8e-07	hypermethylated	1.07761e-09	hypermethylated	NXPH1
cg06444781	3.87e-07	hypermethylated	1.07761e-09	hypermethylated	HNF1A
cg06445343	2.58e-08	hypermethylated	1.07761e-09	hypermethylated	PPP1R9A
cg06447614	5.8e-07	hypermethylated	4.31042e-09	hypermethylated	CACNA1H
cg06449934	5.16e-08	hypomethylated	1.92835e-09	hypomethylated	GPER1
cg06458086	5.8e-07	hypermethylated	1.07761e-09	hypermethylated	SMLR1
cg06459724	5.16e-08	hypermethylated	1.07761e-09	hypermethylated	RAB29
cg06460691	5.16e-08	hypomethylated	7.21995e-08	hypomethylated	FAM169A
cg06462780	5.8e-07	hypermethylated	1.07761e-09	hypermethylated	IGFALS
cg06467207	5.8e-07	hypermethylated	1.07761e-09	hypermethylated	GSG1L
cg06468133	3.87e-07	hypomethylated	1.07761e-09	hypomethylated	MRGPRG
cg06469163	1.55e-07	hypermethylated	1.07761e-09	hypermethylated	SHH
cg06470558	8.64e-07	hypomethylated	1.07761e-09	hypomethylated	SLC34A1
cg06475006	8.64e-07	hypermethylated	1.29313e-08	hypermethylated	MC1R
cg06480353	3.87e-07	hypomethylated	1.07761e-09	hypomethylated	MTURN
cg06483820	2.45e-07	hypermethylated	1.07761e-09	hypermethylated	AKAP1
cg06487442	2.45e-07	hypermethylated	1.07761e-09	hypermethylated	TOMM6
cg06494185	1.29e-08	hypermethylated	1.07761e-09	hypermethylated	TMEM132E
cg06495501	2.58e-08	hypomethylated	1.07761e-09	hypomethylated	MLC1
cg06498267	2.45e-07	hypermethylated	1.07761e-09	hypermethylated	HCN1
cg06501988	3.87e-07	hypermethylated	1.07761e-09	hypermethylated	SLC39A10
cg06503456	3.87e-07	hypermethylated	1.07761e-09	hypermethylated	ABCC1
cg06520307	1.29e-08	hypermethylated	1.07761e-09	hypermethylated	KRBA1
cg06521145	5.8e-07	hypermethylated	1.07761e-09	hypermethylated	MKNK2
cg06521299	2.58e-08	hypermethylated	1.07761e-09	hypermethylated	PAFAH2
cg06523556	5.8e-07	hypomethylated	1.07761e-09	hypomethylated	CHRNA6
cg06543615	1.55e-07	hypermethylated	1.07761e-09	hypermethylated	LYPD1
cg06547984	1.29e-08	hypermethylated	1.07761e-09	hypermethylated	EFNA2
cg06560282	5.8e-07	hypermethylated	1.07761e-09	hypermethylated	DDI1
cg06565975	5.8e-07	hypermethylated	1.07761e-09	hypermethylated	SLURP1
cg06566994	9.03e-08	hypermethylated	1.07761e-09	hypermethylated	ZKSCAN7
cg06572563	3.87e-07	hypomethylated	2.15521e-09	hypomethylated	SBNO2
cg06573459	1.55e-07	hypermethylated	1.07761e-09	hypermethylated	ARHGEF26
cg06583259	2.45e-07	hypermethylated	1.07761e-09	hypermethylated	CXCR5
cg06589109	9.03e-08	hypermethylated	1.07761e-09	hypermethylated	GINS2
cg06597095	1.55e-07	hypermethylated	1.07761e-09	hypermethylated	TMEM267
cg06607519	5.8e-07	hypermethylated	1.07761e-09	hypermethylated	DTNBP1
cg06614044	7.74e-07	hypermethylated	2.44257e-09	hypermethylated	SETBP1
cg06615154	2.58e-08	hypermethylated	1.07761e-09	hypermethylated	S100A3
cg06620605	2.58e-08	hypermethylated	1.07761e-09	hypermethylated	KIAA0895
cg06639320	1.55e-07	hypermethylated	1.07761e-09	hypermethylated	FHL2
cg06640695	9.03e-08	hypermethylated	1.07761e-09	hypermethylated	ZBTB17
cg06643013	3.87e-07	hypermethylated	2.15521e-09	hypermethylated	TCF21
cg06644239	9.03e-08	hypermethylated	7.54324e-09	hypermethylated	IFRD1
cg06645987	2.45e-07	hypermethylated	1.07761e-09	hypermethylated	DMRTB1
cg06649280	1.55e-07	hypermethylated	1.07761e-09	hypermethylated	MYOM3
cg06650067	8.64e-07	hypermethylated	7.21995e-08	hypermethylated	DENND4A
cg06650260	1.55e-07	hypermethylated	1.07761e-09	hypermethylated	NR0B2
cg06655216	5.16e-08	hypomethylated	1.07761e-09	hypomethylated	DUSP6
cg06658391	9.67e-07	hypermethylated	1.07761e-09	hypermethylated	IL1RN
cg06665913	5.8e-07	hypermethylated	1.07761e-09	hypermethylated	ZBTB16
cg06669226	1.55e-07	hypermethylated	1.07761e-09	hypermethylated	NSUN5
cg06675144	2.45e-07	hypermethylated	1.07761e-09	hypermethylated	SLC12A2
cg06675531	9.03e-08	hypermethylated	1.07761e-09	hypermethylated	SYNPO
cg06678242	2.58e-08	hypermethylated	1.07761e-09	hypermethylated	RGMA
cg06685590	5.8e-07	hypermethylated	1.07761e-09	hypermethylated	NDE1
cg06686156	3.87e-07	hypermethylated	1.07761e-09	hypermethylated	ACSM5
cg06686742	2.58e-08	hypermethylated	7.21995e-08	hypermethylated	CERS4
cg06691343	8.64e-07	hypermethylated	1.07761e-09	hypermethylated	ST18
cg06704605	3.87e-07	hypermethylated	1.07761e-09	hypermethylated	ZMYND10
cg06710648	2.45e-07	hypermethylated	1.07761e-09	hypermethylated	DAB1
cg06719900	3.87e-07	hypermethylated	1.07761e-09	hypermethylated	C11orf87
cg06724693	1.55e-07	hypermethylated	1.07761e-09	hypermethylated	PRDM16
cg06729532	2.45e-07	hypermethylated	1.07761e-09	hypermethylated	ADGRL1
cg06730238	9.03e-08	hypermethylated	1.07761e-09	hypermethylated	NEK10
cg06732241	2.45e-07	hypomethylated	2.15521e-09	hypomethylated	RFLNA
cg06755262	2.58e-08	hypermethylated	1.07761e-09	hypermethylated	JARID2
cg06760238	3.87e-07	hypomethylated	1.07761e-09	hypomethylated	INPP5A
cg06761377	3.87e-07	hypermethylated	1.07761e-09	hypermethylated	SLC25A34
cg06761530	2.45e-07	hypermethylated	1.07761e-09	hypermethylated	SEPTIN9
cg06761584	5.16e-08	hypermethylated	1.07761e-09	hypermethylated	FLNC
cg06772671	1.55e-07	hypermethylated	1.07761e-09	hypermethylated	FAM92B
cg06773488	3.87e-07	hypermethylated	1.07761e-09	hypermethylated	MBP
cg06783423	1.55e-07	hypomethylated	1.07761e-09	hypomethylated	VIPR1
cg06786372	1.29e-08	hypermethylated	1.07761e-09	hypermethylated	HOXA2
cg06792952	9.03e-08	hypermethylated	1.07761e-09	hypermethylated	LRRC18
cg06795523	2.45e-07	hypermethylated	1.07761e-09	hypermethylated	VRK2
cg06796220	9.03e-08	hypermethylated	1.07761e-09	hypermethylated	MICALCL
cg06796885	3.87e-07	hypermethylated	1.07761e-09	hypermethylated	SERTM1
cg06800222	9.03e-08	hypermethylated	1.07761e-09	hypermethylated	MYH13
cg06800658	5.8e-07	hypomethylated	1.07761e-09	hypomethylated	NEUROG1
cg06803420	2.45e-07	hypermethylated	1.07761e-09	hypermethylated	RGMB
cg06804564	8.64e-07	hypomethylated	1.07761e-09	hypomethylated	LRRC8C
cg06812309	3.87e-07	hypermethylated	1.07761e-09	hypermethylated	CELSR2
cg06812840	1.29e-08	hypermethylated	1.07761e-09	hypermethylated	SOX15
cg06813260	2.45e-07	hypermethylated	1.07761e-09	hypermethylated	AMN
cg06813419	1.55e-07	hypermethylated	2.15521e-09	hypermethylated	TRAF5
cg06815003	5.8e-07	hypermethylated	2.15521e-09	hypermethylated	DIPK2A
cg06819357	3.87e-07	hypermethylated	1.07761e-09	hypermethylated	ANKRD9
cg06825512	5.8e-07	hypermethylated	1.07761e-09	hypermethylated	APCDD1
cg06833098	1.55e-07	hypermethylated	1.07761e-09	hypermethylated	CASC3
cg06835777	1.55e-07	hypermethylated	2.15521e-09	hypermethylated	SMAD3
cg06838879	5.16e-08	hypermethylated	1.07761e-09	hypermethylated	SYNPO
cg06842253	1.29e-08	hypermethylated	1.07761e-09	hypermethylated	KCNK12
cg06846752	9.03e-08	hypermethylated	1.07761e-09	hypermethylated	ZBTB8B
cg06848073	1.55e-07	hypermethylated	1.07761e-09	hypermethylated	FBXO44
cg06851000	3.87e-07	hypermethylated	1.07761e-09	hypermethylated	TRIM62
cg06854772	5.8e-07	hypermethylated	1.07761e-09	hypermethylated	LETM1
cg06854927	8.64e-07	hypermethylated	1.07761e-09	hypermethylated	NME3
cg06856687	2.58e-08	hypermethylated	1.07761e-09	hypermethylated	CDH22
cg06858263	9.03e-08	hypermethylated	1.07761e-09	hypermethylated	DNAJB6
cg06863239	3.87e-07	hypermethylated	1.07761e-09	hypermethylated	SFXN5
cg06864047	2.45e-07	hypermethylated	1.07761e-09	hypermethylated	BHLHA15
cg06864079	2.45e-07	hypermethylated	1.07761e-09	hypermethylated	REM2
cg06864391	1.29e-08	hypermethylated	1.07761e-09	hypermethylated	LOC101928841
cg06875255	1.55e-07	hypermethylated	1.07761e-09	hypermethylated	DYSF
cg06876872	9.03e-08	hypermethylated	1.07761e-09	hypermethylated	ARL8A
cg06876972	5.8e-07	hypermethylated	2.10133e-07	hypermethylated	SHISA4
cg06878361	3.87e-07	hypermethylated	1.07761e-09	hypermethylated	ZNF577
cg06880930	9.03e-08	hypomethylated	1.07761e-09	hypomethylated	CPNE2
cg06882877	2.45e-07	hypermethylated	1.07761e-09	hypermethylated	PAQR6
cg06883206	3.87e-07	hypermethylated	1.07761e-09	hypermethylated	SH3D19
cg06893296	9.03e-08	hypermethylated	1.07761e-09	hypermethylated	TRIM40
cg06901893	3.87e-07	hypermethylated	1.07761e-09	hypermethylated	ELN
cg06903031	5.8e-07	hypomethylated	1.07761e-09	hypomethylated	UBL4B
cg06907680	5.16e-08	hypermethylated	1.07761e-09	hypermethylated	DGLUCY
cg06910994	9.03e-08	hypermethylated	2.10133e-07	hypermethylated	PRRC2C
cg06913593	5.16e-08	hypermethylated	1.07761e-09	hypermethylated	DDX10
cg06915192	1.55e-07	hypermethylated	1.07761e-09	hypermethylated	ADCY2
cg06929449	1.29e-08	hypermethylated	1.07761e-09	hypermethylated	HBZ
cg06931405	2.58e-08	hypermethylated	1.07761e-09	hypermethylated	AGO2
cg06934038	8.64e-07	hypermethylated	1.07761e-09	hypermethylated	PLXNC1
cg06934747	2.45e-07	hypermethylated	1.07761e-09	hypermethylated	RHBDF1
cg06935438	1.55e-07	hypermethylated	1.07761e-09	hypermethylated	GLIS3
cg06941156	9.03e-08	hypermethylated	1.07761e-09	hypermethylated	FOXN3
cg06960881	1.29e-08	hypermethylated	1.07761e-09	hypermethylated	PMP22
cg06964876	3.87e-07	hypermethylated	1.07761e-09	hypermethylated	SOX8
cg06969129	8.64e-07	hypermethylated	2.04745e-08	hypermethylated	FSCN1
cg06970090	1.29e-08	hypomethylated	1.07761e-09	hypomethylated	SPOCK2
cg06970744	5.8e-07	hypermethylated	1.07761e-09	hypermethylated	GSTM2
cg06974930	9.03e-08	hypermethylated	4.31042e-09	hypermethylated	PIK3R3
cg06976250	3.87e-07	hypermethylated	2.04745e-08	hypermethylated	ANKK1
cg06979281	5.8e-07	hypermethylated	1.07761e-09	hypermethylated	UBE2I
cg06979924	9.03e-08	hypermethylated	1.07761e-09	hypermethylated	FDPS
cg06987053	9.03e-08	hypomethylated	1.07761e-09	hypomethylated	CA5A
cg06991732	5.16e-08	hypermethylated	1.07761e-09	hypermethylated	PDP1
cg07004075	2.45e-07	hypermethylated	1.92835e-09	hypermethylated	REC8
cg07006091	3.87e-07	hypermethylated	1.07761e-09	hypermethylated	TBX5
cg07008193	5.8e-07	hypermethylated	1.07761e-09	hypermethylated	CREB3L1
cg07008926	5.16e-08	hypermethylated	1.07761e-09	hypermethylated	SLC10A7
cg07013104	9.03e-08	hypermethylated	1.07761e-09	hypermethylated	PLEKHB1
cg07013325	2.58e-08	hypermethylated	1.07761e-09	hypermethylated	MNT
cg07015803	5.8e-07	hypomethylated	1.07761e-09	hypomethylated	BCL11B
cg07024439	5.16e-08	hypermethylated	1.07761e-09	hypermethylated	SPOCK3
cg07028661	3.87e-07	hypomethylated	2.15521e-09	hypomethylated	GRIK1
cg07042546	3.87e-07	hypermethylated	4.84922e-08	hypermethylated	RNF214
cg07045089	5.16e-08	hypermethylated	1.07761e-09	hypermethylated	TP73
cg07048519	8.64e-07	hypermethylated	1.07761e-09	hypermethylated	CDRT1
cg07050692	5.16e-08	hypermethylated	1.07761e-09	hypermethylated	CHD7
cg07052568	2.45e-07	hypermethylated	1.07761e-09	hypermethylated	NFIX
cg07054292	2.45e-07	hypermethylated	1.07761e-09	hypermethylated	CYP27C1
cg07054895	3.87e-07	hypermethylated	1.07761e-09	hypermethylated	NPR2
cg07072704	5.16e-08	hypermethylated	1.07761e-09	hypermethylated	FBLN1
cg07092111	3.87e-07	hypermethylated	1.07761e-09	hypermethylated	EPC1
cg07113653	5.8e-07	hypomethylated	1.07761e-09	hypomethylated	GFOD1
cg07123701	8.64e-07	hypermethylated	1.07761e-09	hypermethylated	KDR
cg07126235	1.55e-07	hypomethylated	1.07761e-09	hypomethylated	DNPH1
cg07139165	5.8e-07	hypermethylated	1.07761e-09	hypermethylated	IGSF9B
cg07151117	2.58e-08	hypomethylated	1.07761e-09	hypomethylated	DUSP4
cg07153966	2.45e-07	hypermethylated	1.29313e-08	hypermethylated	HOXA2
cg07155422	5.16e-08	hypermethylated	1.07761e-09	hypermethylated	TNFRSF8
cg07166291	3.87e-07	hypermethylated	1.07761e-09	hypermethylated	KCNIP3
cg07166550	3.87e-07	hypermethylated	1.04528e-07	hypermethylated	ALKBH5
cg07177437	8.64e-07	hypomethylated	2.04745e-08	hypomethylated	ITLN1
cg07180988	2.45e-07	hypomethylated	1.07761e-09	hypomethylated	LRIG3
cg07184627	9.03e-08	hypermethylated	1.07761e-09	hypermethylated	MBP
cg07190763	1.29e-08	hypomethylated	1.07761e-09	hypomethylated	RASA3
cg07208172	9.03e-08	hypermethylated	1.07761e-09	hypermethylated	FAM229A
cg07208691	5.8e-07	hypermethylated	7.21995e-08	hypermethylated	CUX2
cg07211768	8.64e-07	hypomethylated	1.07761e-09	hypomethylated	TBX3
cg07224067	5.8e-07	hypermethylated	1.07761e-09	hypermethylated	RSAD1
cg07224291	1.55e-07	hypermethylated	1.07761e-09	hypermethylated	EYA4
cg07225641	2.58e-08	hypermethylated	1.07761e-09	hypermethylated	TDGF1
cg07229760	1.55e-07	hypermethylated	1.07761e-09	hypermethylated	C11orf44
cg07231053	5.16e-08	hypermethylated	1.07761e-09	hypermethylated	PGBD5
cg07233343	2.45e-07	hypermethylated	1.07761e-09	hypermethylated	ARHGEF10L
cg07233761	8.64e-07	hypermethylated	1.07761e-09	hypermethylated	ESM1
cg07234097	1.55e-07	hypermethylated	1.07761e-09	hypermethylated	EDEM3
cg07236114	2.45e-07	hypermethylated	1.07761e-09	hypermethylated	DLG2
cg07237089	1.55e-07	hypermethylated	1.07761e-09	hypermethylated	RPS6KA2
cg07238926	1.29e-08	hypermethylated	1.07761e-09	hypermethylated	PNLIPRP1
cg07240413	1.55e-07	hypermethylated	4.31042e-09	hypermethylated	GATA3
cg07259811	1.55e-07	hypermethylated	1.07761e-09	hypermethylated	P3H3
cg07266431	1.29e-08	hypomethylated	1.07761e-09	hypomethylated	CDK6
cg07269146	3.87e-07	hypermethylated	1.07761e-09	hypermethylated	CCL21
cg07271261	3.87e-07	hypermethylated	1.07761e-09	hypermethylated	VGLL4
cg07274253	1.29e-08	hypermethylated	1.07761e-09	hypermethylated	MARCH6
cg07280097	8.64e-07	hypomethylated	1.07761e-09	hypomethylated	GP9
cg07280242	2.45e-07	hypomethylated	1.07761e-09	hypomethylated	ATAD3C
cg07297068	5.8e-07	hypermethylated	1.07761e-09	hypermethylated	XKR5
cg07301061	2.45e-07	hypermethylated	1.07761e-09	hypermethylated	OTOGL
cg07304551	5.8e-07	hypermethylated	1.07761e-09	hypermethylated	GSE1
cg07308257	1.29e-08	hypermethylated	1.07761e-09	hypermethylated	EEPD1
cg07308751	2.58e-08	hypermethylated	1.07761e-09	hypermethylated	EPB41L2
cg07313504	2.58e-08	hypermethylated	1.07761e-09	hypermethylated	CRYGC
cg07313882	2.45e-07	hypomethylated	1.07761e-09	hypomethylated	TMC6
cg07317017	3.87e-07	hypermethylated	1.07761e-09	hypermethylated	LOXL1
cg07322898	2.45e-07	hypermethylated	1.07761e-09	hypermethylated	SREK1IP1
cg07324729	8.64e-07	hypermethylated	1.07761e-09	hypermethylated	SLC6A3
cg07339236	8.64e-07	hypomethylated	1.07761e-09	hypomethylated	ATP9A
cg07343438	2.58e-08	hypermethylated	1.07761e-09	hypermethylated	FXYD4
cg07346187	9.03e-08	hypermethylated	1.07761e-09	hypermethylated	ZC3H12D
cg07350057	2.58e-08	hypermethylated	1.07761e-09	hypermethylated	GGT1
cg07360304	1.29e-08	hypermethylated	1.07761e-09	hypermethylated	C1QTNF8
cg07377098	2.45e-07	hypermethylated	1.07761e-09	hypermethylated	CSNK2A2
cg07380907	2.45e-07	hypermethylated	1.07761e-09	hypermethylated	RSL1D1
cg07382070	8.64e-07	hypermethylated	1.07761e-09	hypermethylated	POPDC2
cg07391913	1.29e-08	hypomethylated	1.07761e-09	hypomethylated	ARHGEF3
cg07404216	1.55e-07	hypermethylated	1.07761e-09	hypermethylated	MAPK7
cg07405182	3.87e-07	hypermethylated	1.07761e-09	hypermethylated	RLF
cg07406289	8.64e-07	hypermethylated	7.21995e-08	hypermethylated	LOC389199
cg07410633	5.8e-07	hypermethylated	1.07761e-09	hypermethylated	GRIK4
cg07425824	2.45e-07	hypermethylated	1.07761e-09	hypermethylated	CYB5B
cg07432111	2.45e-07	hypermethylated	1.07761e-09	hypermethylated	CACNG4
cg07436562	8.64e-07	hypermethylated	1.07761e-09	hypermethylated	GALK1
cg07436701	1.55e-07	hypomethylated	1.07761e-09	hypomethylated	MMRN2
cg07440264	9.03e-08	hypomethylated	1.07761e-09	hypomethylated	CD59
cg07441278	8.64e-07	hypermethylated	1.07761e-09	hypermethylated	CAMP
cg07443529	8.64e-07	hypermethylated	1.07761e-09	hypermethylated	PIP4K2B
cg07449753	9.03e-08	hypermethylated	1.07761e-09	hypermethylated	SEMA3E
cg07462279	5.16e-08	hypermethylated	1.07761e-09	hypermethylated	SMAD3
cg07462292	3.87e-07	hypermethylated	1.07761e-09	hypermethylated	ALX4
cg07474266	9.03e-08	hypermethylated	1.07761e-09	hypermethylated	ZCCHC14
cg07478501	1.55e-07	hypermethylated	1.07761e-09	hypermethylated	KANK2
cg07483709	3.87e-07	hypomethylated	4.31042e-09	hypomethylated	LYZL1
cg07485305	1.55e-07	hypermethylated	1.07761e-09	hypermethylated	TNXB
cg07485423	8.64e-07	hypermethylated	4.01947e-07	hypermethylated	ADH1C
cg07486252	2.58e-08	hypermethylated	1.07761e-09	hypermethylated	ANK2
cg07497520	5.8e-07	hypomethylated	7.54324e-09	hypomethylated	NTN1
cg07515565	8.64e-07	hypermethylated	1.07761e-09	hypermethylated	FOXC1
cg07516252	5.8e-07	hypermethylated	7.21995e-08	hypermethylated	REC8
cg07516450	2.58e-08	hypermethylated	1.07761e-09	hypermethylated	GPSM3
cg07518265	3.87e-07	hypermethylated	1.07761e-09	hypermethylated	DAAM1
cg07525299	9.03e-08	hypermethylated	1.07761e-09	hypermethylated	ASCL2
cg07529654	1.29e-08	hypermethylated	1.07761e-09	hypermethylated	TGIF1
cg07532353	5.16e-08	hypermethylated	1.07761e-09	hypermethylated	GSE1
cg07533239	9.03e-08	hypomethylated	1.07761e-09	hypomethylated	PLEKHG6
cg07541160	8.64e-07	hypermethylated	1.07761e-09	hypermethylated	FGD2
cg07545846	1.55e-07	hypermethylated	2.15521e-09	hypermethylated	JAM3
cg07548372	1.29e-08	hypermethylated	7.37082e-07	hypermethylated	NFATC4
cg07554759	5.16e-08	hypermethylated	1.07761e-09	hypermethylated	KIAA0754
cg07568233	3.87e-07	hypermethylated	2.15521e-09	hypermethylated	RBFOX1
cg07573985	1.55e-07	hypermethylated	1.07761e-09	hypermethylated	CUTA
cg07575680	2.58e-08	hypermethylated	1.07761e-09	hypermethylated	AP5B1
cg07580789	1.55e-07	hypermethylated	1.07761e-09	hypermethylated	PLA2G12B
cg07589381	9.03e-08	hypermethylated	1.07761e-09	hypermethylated	CASZ1
cg07589899	5.16e-08	hypermethylated	1.07761e-09	hypermethylated	FAM161A
cg07608848	2.58e-08	hypermethylated	1.07761e-09	hypermethylated	PXDN
cg07612928	3.87e-07	hypermethylated	4.31042e-09	hypermethylated	FRMD6
cg07613391	8.64e-07	hypomethylated	1.07761e-09	hypomethylated	TGFBR2
cg07617207	2.45e-07	hypermethylated	1.07761e-09	hypermethylated	TANK
cg07621224	2.58e-08	hypermethylated	7.54324e-09	hypermethylated	IKZF1
cg07627445	2.58e-08	hypermethylated	1.07761e-09	hypermethylated	FGFRL1
cg07636225	5.16e-08	hypermethylated	1.07761e-09	hypermethylated	RTN3
cg07638450	2.45e-07	hypermethylated	1.07761e-09	hypermethylated	SH2B2
cg07644368	2.58e-08	hypermethylated	1.07761e-09	hypermethylated	CDO1
cg07654588	1.55e-07	hypermethylated	1.07761e-09	hypermethylated	TBC1D5
cg07658590	8.64e-07	hypermethylated	1.07761e-09	hypermethylated	SLC19A1
cg07664856	5.8e-07	hypermethylated	1.07761e-09	hypermethylated	CNTN6
cg07675477	1.55e-07	hypomethylated	1.07761e-09	hypomethylated	BCL11B
cg07675682	2.58e-08	hypermethylated	1.07761e-09	hypermethylated	SLC26A11
cg07681748	9.03e-08	hypermethylated	1.07761e-09	hypermethylated	CD200
cg07682160	9.03e-08	hypermethylated	1.07761e-09	hypermethylated	UPF1
cg07689731	5.16e-08	hypermethylated	1.07761e-09	hypermethylated	SDC3
cg07693270	9.03e-08	hypermethylated	1.07761e-09	hypermethylated	RPL39L
cg07702311	2.45e-07	hypermethylated	1.07761e-09	hypermethylated	KCNJ1
cg07705835	5.8e-07	hypermethylated	1.07761e-09	hypermethylated	IL17RC
cg07714420	1.55e-07	hypermethylated	1.07761e-09	hypermethylated	FAM92B
cg07718483	8.64e-07	hypermethylated	1.07761e-09	hypermethylated	RBM44
cg07724304	5.8e-07	hypermethylated	7.54324e-09	hypermethylated	CASKIN2
cg07730301	8.64e-07	hypermethylated	1.07761e-09	hypermethylated	ALDH3B1
cg07734161	3.87e-07	hypomethylated	1.07761e-09	hypomethylated	TMEM204
cg07737131	3.87e-07	hypermethylated	1.07761e-09	hypermethylated	ITGA2
cg07741984	1.55e-07	hypermethylated	1.07761e-09	hypermethylated	C3orf52
cg07762961	1.29e-08	hypermethylated	1.07761e-09	hypermethylated	NLRC3
cg07766263	5.8e-07	hypermethylated	1.07761e-09	hypermethylated	SLC7A14
cg07769947	5.8e-07	hypermethylated	1.07761e-09	hypermethylated	SLC4A3
cg07777344	2.45e-07	hypermethylated	1.07761e-09	hypermethylated	DAP
cg07781736	9.03e-08	hypomethylated	1.07761e-09	hypomethylated	BMP7
cg07783843	1.29e-08	hypomethylated	1.07761e-09	hypomethylated	HOXD8
cg07785552	8.64e-07	hypomethylated	1.07761e-09	hypomethylated	RPS6KA1
cg07789367	5.8e-07	hypermethylated	1.07761e-09	hypermethylated	GDF7
cg07790079	2.58e-08	hypermethylated	1.07761e-09	hypermethylated	NGF
cg07791585	2.45e-07	hypermethylated	1.07761e-09	hypermethylated	KLF5
cg07800670	5.8e-07	hypomethylated	1.07761e-09	hypomethylated	DST
cg07800890	3.87e-07	hypermethylated	1.07761e-09	hypermethylated	SH2B2
cg07802401	8.64e-07	hypermethylated	1.07761e-09	hypermethylated	ANO3
cg07810677	5.8e-07	hypermethylated	1.07761e-09	hypermethylated	ETNPPL
cg07812957	8.64e-07	hypomethylated	1.07761e-09	hypomethylated	KLF2
cg07817608	5.8e-07	hypomethylated	1.07761e-09	hypomethylated	PHLDA1
cg07818422	1.29e-08	hypermethylated	1.49787e-07	hypermethylated	DHRS12
cg07818978	1.55e-07	hypermethylated	1.07761e-09	hypermethylated	TMC3
cg07821739	9.03e-08	hypermethylated	1.07761e-09	hypermethylated	EXTL1
cg07822928	5.8e-07	hypermethylated	1.07761e-09	hypermethylated	POLRMT
cg07838048	3.87e-07	hypermethylated	1.07761e-09	hypermethylated	MTSS2
cg07857469	1.55e-07	hypermethylated	1.07761e-09	hypermethylated	PRDM8
cg07876051	1.55e-07	hypermethylated	1.07761e-09	hypermethylated	PFKP
cg07879474	1.55e-07	hypermethylated	7.54324e-09	hypermethylated	CXXC5
cg07884255	5.16e-08	hypermethylated	1.07761e-09	hypermethylated	BMPER
cg07892167	9.03e-08	hypomethylated	1.29313e-08	hypomethylated	R3HCC1
cg07897069	1.29e-08	hypermethylated	1.07761e-09	hypermethylated	MEGF10
cg07899076	1.29e-08	hypermethylated	1.07761e-09	hypermethylated	FSCN1
cg07906193	5.16e-08	hypermethylated	1.07761e-09	hypermethylated	ZRANB1
cg07908654	1.55e-07	hypermethylated	1.07761e-09	hypermethylated	ELF1
cg07910680	1.29e-08	hypermethylated	1.07761e-09	hypermethylated	ALPK2
cg07912689	8.64e-07	hypomethylated	1.07761e-09	hypomethylated	ZBP1
cg07918341	2.45e-07	hypermethylated	1.07761e-09	hypermethylated	GFAP
cg07926074	5.8e-07	hypermethylated	1.07761e-09	hypermethylated	TMEM168
cg07937270	8.64e-07	hypermethylated	1.07761e-09	hypermethylated	TCTEX1D4
cg07938743	2.45e-07	hypomethylated	1.29313e-08	hypomethylated	OTX1
cg07941680	5.8e-07	hypermethylated	1.07761e-09	hypermethylated	BNC2
cg07941983	2.58e-08	hypomethylated	1.07761e-09	hypomethylated	ARAP2
cg07942479	3.87e-07	hypomethylated	1.07761e-09	hypomethylated	ACSL1
cg07943461	3.87e-07	hypermethylated	2.15521e-09	hypermethylated	GOLGA8K
cg07944396	5.16e-08	hypermethylated	1.07761e-09	hypermethylated	RBFOX1
cg07944405	8.64e-07	hypermethylated	4.84922e-08	hypermethylated	MEIS2
cg07945335	9.03e-08	hypomethylated	2.04745e-08	hypomethylated	CD300LG
cg07977490	1.55e-07	hypermethylated	1.07761e-09	hypermethylated	BMERB1
cg07988171	2.45e-07	hypermethylated	1.07761e-09	hypermethylated	TPM4
cg07993468	5.8e-07	hypermethylated	1.07761e-09	hypermethylated	ELN
cg07998213	3.87e-07	hypomethylated	1.07761e-09	hypomethylated	DGKZ
cg08005093	2.45e-07	hypermethylated	1.07761e-09	hypermethylated	AXIN2
cg08008144	1.55e-07	hypermethylated	1.07761e-09	hypermethylated	MYOM2
cg08011255	8.64e-07	hypermethylated	1.07761e-09	hypermethylated	B3GNTL1
cg08012252	1.55e-07	hypermethylated	1.07761e-09	hypermethylated	CHCHD6
cg08015883	2.58e-08	hypomethylated	1.07761e-09	hypomethylated	GATA5
cg08017756	2.45e-07	hypermethylated	1.07761e-09	hypermethylated	LONRF2
cg08018825	2.58e-08	hypomethylated	1.07761e-09	hypomethylated	SEL1L3
cg08028974	3.87e-07	hypermethylated	1.07761e-09	hypermethylated	DCLK2
cg08029231	9.03e-08	hypermethylated	1.07761e-09	hypermethylated	MOB2
cg08033998	8.64e-07	hypermethylated	1.07761e-09	hypermethylated	GALNT16
cg08034070	3.87e-07	hypermethylated	1.07761e-09	hypermethylated	TUBG2
cg08051105	1.55e-07	hypermethylated	1.07761e-09	hypermethylated	DGKD
cg08057869	5.16e-08	hypermethylated	1.07761e-09	hypermethylated	ETNPPL
cg08066035	1.29e-08	hypomethylated	1.07761e-09	hypomethylated	F2RL3
cg08067346	1.55e-07	hypermethylated	1.07761e-09	hypermethylated	ARHGAP17
cg08073652	5.8e-07	hypermethylated	1.07761e-09	hypermethylated	DLK2
cg08079908	5.16e-08	hypomethylated	1.07761e-09	hypomethylated	HOXD8
cg08081390	3.87e-07	hypermethylated	1.07761e-09	hypermethylated	FUS
cg08081424	8.64e-07	hypermethylated	1.07761e-09	hypermethylated	TANC1
cg08081778	8.64e-07	hypomethylated	1.07761e-09	hypomethylated	PTPRE
cg08082763	2.45e-07	hypermethylated	3.23282e-08	hypermethylated	CLEC16A
cg08091707	8.64e-07	hypomethylated	1.07761e-09	hypomethylated	CFD
cg08097631	2.58e-08	hypermethylated	1.07761e-09	hypermethylated	CCDC197
cg08102611	5.16e-08	hypermethylated	1.07761e-09	hypermethylated	GAS7
cg08104146	8.64e-07	hypermethylated	1.07761e-09	hypermethylated	FAM174B
cg08104568	5.8e-07	hypermethylated	1.07761e-09	hypermethylated	SLC7A8
cg08105813	3.87e-07	hypermethylated	1.07761e-09	hypermethylated	QPCT
cg08106288	3.87e-07	hypermethylated	1.07761e-09	hypermethylated	NHEJ1
cg08115732	5.8e-07	hypermethylated	1.07761e-09	hypermethylated	SYNGR2
cg08120986	1.55e-07	hypermethylated	1.07761e-09	hypermethylated	TNS1
cg08125755	8.64e-07	hypomethylated	1.07761e-09	hypomethylated	SCRG1
cg08128087	1.55e-07	hypermethylated	4.31042e-09	hypermethylated	AZIN2
cg08129583	2.45e-07	hypermethylated	1.07761e-09	hypermethylated	GYPC
cg08149253	8.64e-07	hypermethylated	1.07761e-09	hypermethylated	FBLN1
cg08156531	8.64e-07	hypermethylated	1.07761e-09	hypermethylated	GFAP
cg08159663	5.16e-08	hypomethylated	1.07761e-09	hypomethylated	NLRC5
cg08160706	5.8e-07	hypermethylated	1.07761e-09	hypermethylated	ZC3H7A
cg08164191	5.8e-07	hypermethylated	1.07761e-09	hypermethylated	MAX
cg08166991	2.45e-07	hypermethylated	1.07761e-09	hypermethylated	ZNF639
cg08179817	5.16e-08	hypermethylated	2.15521e-09	hypermethylated	ZBTB49
cg08185095	9.03e-08	hypermethylated	1.07761e-09	hypermethylated	STAU2
cg08189843	8.64e-07	hypermethylated	1.07761e-09	hypermethylated	LTBP2
cg08198075	1.55e-07	hypermethylated	1.07761e-09	hypermethylated	FABP7
cg08201311	8.64e-07	hypermethylated	1.07761e-09	hypermethylated	OBSL1
cg08202165	5.8e-07	hypermethylated	1.07761e-09	hypermethylated	SUMO4
cg08202720	2.45e-07	hypermethylated	1.07761e-09	hypermethylated	PER2
cg08203849	3.87e-07	hypermethylated	1.07761e-09	hypermethylated	CTBP2
cg08205639	5.8e-07	hypomethylated	1.07761e-09	hypomethylated	ANXA2R
cg08222053	5.8e-07	hypermethylated	1.07761e-09	hypermethylated	RDH5
cg08224307	3.87e-07	hypermethylated	1.07761e-09	hypermethylated	FAM171B
cg08242636	1.55e-07	hypomethylated	1.07761e-09	hypomethylated	CBFB
cg08245849	1.55e-07	hypermethylated	1.07761e-09	hypermethylated	CDC14C
cg08247921	1.55e-07	hypermethylated	1.07761e-09	hypermethylated	MANBA
cg08249619	3.87e-07	hypermethylated	1.07761e-09	hypermethylated	CDK18
cg08254399	3.87e-07	hypermethylated	1.07761e-09	hypermethylated	CLIC5
cg08259514	8.64e-07	hypermethylated	1.07761e-09	hypermethylated	SSTR5
cg08260245	8.64e-07	hypermethylated	1.07761e-09	hypermethylated	CPT1B
cg08260450	5.8e-07	hypermethylated	1.07761e-09	hypermethylated	TCP11
cg08262534	8.64e-07	hypermethylated	1.07761e-09	hypermethylated	DPPA4
cg08263507	8.64e-07	hypermethylated	1.07761e-09	hypermethylated	PRLH
cg08264805	1.55e-07	hypermethylated	1.07761e-09	hypermethylated	RUSC1
cg08270205	3.87e-07	hypermethylated	1.07761e-09	hypermethylated	VWA1
cg08271031	8.64e-07	hypomethylated	1.07761e-09	hypomethylated	PARVG
cg08271842	2.45e-07	hypermethylated	1.07761e-09	hypermethylated	SLC28A1
cg08296385	1.29e-08	hypermethylated	1.07761e-09	hypermethylated	TMEM67
cg08298827	1.55e-07	hypermethylated	9.84931e-07	hypermethylated	SCGB1D2
cg08298946	3.87e-07	hypermethylated	1.07761e-09	hypermethylated	GSG1
cg08299521	2.45e-07	hypomethylated	1.07761e-09	hypomethylated	TBC1D9B
cg08306614	1.55e-07	hypermethylated	1.07761e-09	hypermethylated	CAMK2B
cg08308801	3.87e-07	hypermethylated	1.07761e-09	hypermethylated	RAB11FIP2
cg08321483	5.8e-07	hypermethylated	1.07761e-09	hypermethylated	NKX1-1
cg08321684	9.03e-08	hypermethylated	1.92835e-09	hypermethylated	AGER
cg08327744	2.45e-07	hypermethylated	1.07761e-09	hypermethylated	RNF122
cg08329004	3.87e-07	hypermethylated	1.07761e-09	hypermethylated	MRPL4
cg08335389	3.87e-07	hypermethylated	1.29313e-08	hypermethylated	ACACB
cg08338216	8.64e-07	hypermethylated	1.07761e-09	hypermethylated	INPP5F
cg08343347	3.87e-07	hypermethylated	1.07761e-09	hypermethylated	ARAP2
cg08355301	5.8e-07	hypomethylated	1.07761e-09	hypomethylated	CD79B
cg08358624	5.8e-07	hypermethylated	1.07761e-09	hypermethylated	GFAP
cg08360666	1.55e-07	hypermethylated	1.07761e-09	hypermethylated	ZNF343
cg08379637	3.87e-07	hypermethylated	1.07761e-09	hypermethylated	GRIK1
cg08379987	9.03e-08	hypermethylated	1.07761e-09	hypermethylated	TEX26
cg08381274	9.03e-08	hypomethylated	2.15521e-09	hypomethylated	GDF6
cg08382926	2.45e-07	hypermethylated	1.07761e-09	hypermethylated	SORL1
cg08389503	5.8e-07	hypermethylated	3.23282e-08	hypermethylated	CYTH3
cg08390877	8.64e-07	hypermethylated	2.15521e-09	hypermethylated	EN1
cg08391852	3.87e-07	hypermethylated	7.54324e-09	hypermethylated	LRRN3
cg08394510	1.55e-07	hypermethylated	1.07761e-09	hypermethylated	GNG8
cg08398691	5.8e-07	hypermethylated	1.07761e-09	hypermethylated	MGMT
cg08403885	5.16e-08	hypermethylated	1.07761e-09	hypermethylated	EPC2
cg08416522	1.29e-08	hypomethylated	1.07761e-09	hypomethylated	MAP3K7CL
cg08418670	8.64e-07	hypermethylated	1.07761e-09	hypermethylated	SH3GL1
cg08423682	5.16e-08	hypermethylated	4.31042e-09	hypermethylated	OCA2
cg08425810	2.45e-07	hypermethylated	1.07761e-09	hypermethylated	AGAP2
cg08426157	5.8e-07	hypermethylated	1.07761e-09	hypermethylated	HDAC9
cg08435674	8.64e-07	hypomethylated	9.84931e-07	hypomethylated	BNIP5
cg08438071	5.8e-07	hypermethylated	7.37082e-07	hypermethylated	PANK1
cg08442149	1.55e-07	hypermethylated	1.07761e-09	hypermethylated	ADARB2
cg08453458	3.87e-07	hypermethylated	1.07761e-09	hypermethylated	MTNR1A
cg08462879	9.03e-08	hypermethylated	1.07761e-09	hypermethylated	PDE4B
cg08469845	1.29e-08	hypermethylated	1.07761e-09	hypermethylated	KRT15
cg08471173	2.58e-08	hypermethylated	1.07761e-09	hypermethylated	MYO3B
cg08471739	5.16e-08	hypomethylated	1.07761e-09	hypomethylated	PLXND1
cg08473858	8.64e-07	hypermethylated	1.07761e-09	hypermethylated	PHLDB1
cg08477779	8.64e-07	hypermethylated	1.07761e-09	hypermethylated	PANK3
cg08478039	8.64e-07	hypermethylated	1.07761e-09	hypermethylated	MYOCD
cg08479073	8.64e-07	hypermethylated	1.07761e-09	hypermethylated	IL20
cg08480307	5.16e-08	hypermethylated	1.07761e-09	hypermethylated	MFSD14A
cg08481491	2.45e-07	hypermethylated	1.07761e-09	hypermethylated	ALDH1L1
cg08482167	3.87e-07	hypermethylated	1.07761e-09	hypermethylated	PHACTR2
cg08489512	8.64e-07	hypermethylated	1.07761e-09	hypermethylated	FOXP1
cg08493959	3.87e-07	hypermethylated	1.07761e-09	hypermethylated	INHA
cg08499840	5.8e-07	hypermethylated	1.07761e-09	hypermethylated	CCL11
cg08500417	5.16e-08	hypermethylated	1.07761e-09	hypermethylated	LRRC17
cg08514408	1.55e-07	hypermethylated	1.07761e-09	hypermethylated	DCK
cg08519385	9.03e-08	hypermethylated	1.07761e-09	hypermethylated	HAS1
cg08523456	2.45e-07	hypermethylated	1.07761e-09	hypermethylated	RAB8A
cg08524190	1.29e-08	hypermethylated	1.07761e-09	hypermethylated	RAB43
cg08530000	9.03e-08	hypermethylated	1.07761e-09	hypermethylated	SFXN5
cg08531140	5.8e-07	hypermethylated	1.07761e-09	hypermethylated	CLCF1
cg08532726	5.8e-07	hypermethylated	1.07761e-09	hypermethylated	WSCD1
cg08534147	5.8e-07	hypermethylated	1.07761e-09	hypermethylated	PLXNB1
cg08538258	5.8e-07	hypermethylated	1.07761e-09	hypermethylated	POFUT2
cg08549332	1.29e-08	hypermethylated	1.07761e-09	hypermethylated	CUX1
cg08559424	5.16e-08	hypermethylated	1.07761e-09	hypermethylated	ISLR2
cg08572214	1.29e-08	hypermethylated	1.07761e-09	hypermethylated	COX18
cg08573038	5.16e-08	hypermethylated	1.07761e-09	hypermethylated	GIT2
cg08583859	5.8e-07	hypomethylated	2.93109e-07	hypomethylated	GATA5
cg08589214	9.03e-08	hypermethylated	1.07761e-09	hypermethylated	GPR35
cg08591472	5.16e-08	hypermethylated	1.07761e-09	hypermethylated	CYP2W1
cg08602528	2.45e-07	hypermethylated	1.07761e-09	hypermethylated	GLIS2
cg08606497	5.8e-07	hypermethylated	1.07761e-09	hypermethylated	ZNF395
cg08611549	2.45e-07	hypermethylated	1.07761e-09	hypermethylated	PWP1
cg08614082	9.03e-08	hypermethylated	1.07761e-09	hypermethylated	SYNJ2
cg08629176	9.03e-08	hypermethylated	1.07761e-09	hypermethylated	MSI2
cg08629379	1.55e-07	hypermethylated	1.07761e-09	hypermethylated	PNLIPRP1
cg08636638	1.29e-08	hypermethylated	1.07761e-09	hypermethylated	APC
cg08638929	9.03e-08	hypermethylated	1.07761e-09	hypermethylated	PIK3R3
cg08640498	5.8e-07	hypermethylated	1.07761e-09	hypermethylated	INHBC
cg08641278	2.45e-07	hypomethylated	7.54324e-09	hypomethylated	SPOCK2
cg08641881	2.45e-07	hypermethylated	1.07761e-09	hypermethylated	PHYHIPL
cg08650629	5.8e-07	hypermethylated	1.07761e-09	hypermethylated	PHETA2
cg08655800	5.8e-07	hypermethylated	4.31042e-09	hypermethylated	KIAA1324
cg08657492	3.87e-07	hypermethylated	1.07761e-09	hypermethylated	HOXA4
cg08660915	5.8e-07	hypomethylated	1.07761e-09	hypomethylated	MLC1
cg08660959	5.16e-08	hypermethylated	1.07761e-09	hypermethylated	TNXB
cg08665685	3.87e-07	hypermethylated	1.07761e-09	hypermethylated	SELENOM
cg08670181	1.29e-08	hypermethylated	5.47423e-07	hypermethylated	N4BP1
cg08677535	5.8e-07	hypermethylated	1.07761e-09	hypermethylated	KANK1
cg08679238	9.03e-08	hypomethylated	1.92835e-09	hypomethylated	CCRL2
cg08701183	3.87e-07	hypermethylated	1.07761e-09	hypermethylated	SP4
cg08704302	5.8e-07	hypermethylated	1.07761e-09	hypermethylated	KBTBD13
cg08710987	8.64e-07	hypermethylated	1.07761e-09	hypermethylated	CCZ1
cg08716255	2.45e-07	hypomethylated	1.07761e-09	hypomethylated	FAM76B
cg08723956	9.03e-08	hypermethylated	1.07761e-09	hypermethylated	EFCAB5
cg08726667	1.29e-08	hypermethylated	1.07761e-09	hypermethylated	SGF29
cg08726900	2.45e-07	hypomethylated	1.07761e-09	hypomethylated	ANKRD11
cg08736225	2.45e-07	hypermethylated	1.07761e-09	hypermethylated	RDH14
cg08736680	2.45e-07	hypomethylated	1.07761e-09	hypomethylated	MZB1
cg08746653	3.87e-07	hypermethylated	1.07761e-09	hypermethylated	HADH
cg08752080	2.58e-08	hypermethylated	1.07761e-09	hypermethylated	GC
cg08753391	1.55e-07	hypermethylated	1.07761e-09	hypermethylated	TNXB
cg08759041	3.87e-07	hypermethylated	1.49787e-07	hypermethylated	MCC
cg08766812	5.8e-07	hypermethylated	1.07761e-09	hypermethylated	RGMA
cg08774902	5.8e-07	hypermethylated	1.07761e-09	hypermethylated	SMIM18
cg08777771	5.16e-08	hypermethylated	1.07761e-09	hypermethylated	SH3YL1
cg08780218	3.87e-07	hypermethylated	1.07761e-09	hypermethylated	DUSP1
cg08794157	5.8e-07	hypermethylated	1.07761e-09	hypermethylated	PMP22
cg08799967	2.45e-07	hypermethylated	7.54324e-09	hypermethylated	SLC15A1
cg08801479	5.16e-08	hypermethylated	1.07761e-09	hypermethylated	GPSM3
cg08803490	8.64e-07	hypermethylated	2.15521e-09	hypermethylated	PPP1R12A
cg08807414	8.64e-07	hypermethylated	1.07761e-09	hypermethylated	GSE1
cg08811259	1.55e-07	hypermethylated	1.07761e-09	hypermethylated	KIAA1586
cg08812689	5.8e-07	hypermethylated	1.07761e-09	hypermethylated	GHSR
cg08814800	5.8e-07	hypomethylated	1.07761e-09	hypomethylated	SCRG1
cg08815359	5.16e-08	hypermethylated	1.07761e-09	hypermethylated	VGLL4
cg08825200	5.16e-08	hypomethylated	1.07761e-09	hypomethylated	KCNMB3
cg08828723	2.45e-07	hypermethylated	1.07761e-09	hypermethylated	GPSM3
cg08834989	2.58e-08	hypermethylated	1.07761e-09	hypermethylated	CNGA3
cg08839272	1.29e-08	hypomethylated	1.07761e-09	hypomethylated	KLHL40
cg08840913	5.8e-07	hypermethylated	1.07761e-09	hypermethylated	ATAD2B
cg08847775	9.03e-08	hypomethylated	1.07761e-09	hypomethylated	ZFP36L2
cg08857797	5.8e-07	hypermethylated	4.31042e-09	hypermethylated	VPS25
cg08863777	5.8e-07	hypermethylated	1.07761e-09	hypermethylated	FUT4
cg08866876	2.45e-07	hypermethylated	1.07761e-09	hypermethylated	LZTS1
cg08870030	9.03e-08	hypermethylated	4.84922e-08	hypermethylated	SAP18
cg08883078	3.87e-07	hypermethylated	1.07761e-09	hypermethylated	KANSL3
cg08893117	3.87e-07	hypermethylated	1.07761e-09	hypermethylated	NBR1
cg08894593	2.45e-07	hypermethylated	1.07761e-09	hypermethylated	TRAPPC2L
cg08899895	1.55e-07	hypermethylated	1.07761e-09	hypermethylated	GINS2
cg08902940	1.55e-07	hypermethylated	1.07761e-09	hypermethylated	FAM78B
cg08911237	5.16e-08	hypermethylated	1.07761e-09	hypermethylated	EID3
cg08911391	3.87e-07	hypermethylated	1.07761e-09	hypermethylated	DDOST
cg08932381	9.03e-08	hypermethylated	1.07761e-09	hypermethylated	MRAS
cg08932654	5.8e-07	hypermethylated	1.07761e-09	hypermethylated	ORMDL3
cg08936516	1.55e-07	hypermethylated	2.15521e-09	hypermethylated	FAM174B
cg08940505	1.55e-07	hypermethylated	1.07761e-09	hypermethylated	TBC1D16
cg08940570	1.29e-08	hypermethylated	1.07761e-09	hypermethylated	LOXL3
cg08946601	2.45e-07	hypomethylated	1.07761e-09	hypomethylated	NR2E1
cg08949428	5.16e-08	hypermethylated	1.07761e-09	hypermethylated	IPO5
cg08954863	2.58e-08	hypermethylated	1.07761e-09	hypermethylated	NKX6-2
cg08966413	1.55e-07	hypermethylated	1.07761e-09	hypermethylated	USP31
cg08967764	1.55e-07	hypermethylated	1.07761e-09	hypermethylated	HTR1F
cg08970682	3.87e-07	hypermethylated	1.07761e-09	hypermethylated	ARHGEF38
cg08971667	1.29e-08	hypomethylated	1.07761e-09	hypomethylated	HOXA9
cg08975559	8.64e-07	hypermethylated	1.07761e-09	hypermethylated	IRF7
cg08980476	1.55e-07	hypermethylated	1.07761e-09	hypermethylated	FNBP4
cg08996445	1.55e-07	hypermethylated	1.07761e-09	hypermethylated	MTSS2
cg09001777	2.45e-07	hypomethylated	1.07761e-09	hypomethylated	FUT3
cg09004241	3.87e-07	hypermethylated	1.07761e-09	hypermethylated	B3GNT7
cg09005159	2.58e-08	hypermethylated	1.07761e-09	hypermethylated	GTF2IRD1
cg09013655	5.16e-08	hypermethylated	1.07761e-09	hypermethylated	COLGALT2
cg09014858	8.64e-07	hypermethylated	1.07761e-09	hypermethylated	TRMT9B
cg09024228	2.45e-07	hypermethylated	1.07761e-09	hypermethylated	MAB21L3
cg09025071	5.8e-07	hypomethylated	1.07761e-09	hypomethylated	TMEM204
cg09029902	8.64e-07	hypomethylated	1.07761e-09	hypomethylated	ZNF217
cg09030852	1.55e-07	hypermethylated	1.07761e-09	hypermethylated	CLCN3
cg09037630	2.58e-08	hypomethylated	1.07761e-09	hypomethylated	LTA
cg09037712	3.87e-07	hypermethylated	1.07761e-09	hypermethylated	HLCS
cg09037813	1.55e-07	hypomethylated	1.07761e-09	hypomethylated	LRRFIP1
cg09041614	2.45e-07	hypermethylated	1.07761e-09	hypermethylated	MRPL13
cg09072291	8.64e-07	hypermethylated	1.07761e-09	hypermethylated	RAPGEF4
cg09072870	3.87e-07	hypermethylated	1.07761e-09	hypermethylated	PARD6B
cg09073539	3.87e-08	hypermethylated	4.84922e-08	hypermethylated	PAX2
cg09073799	2.58e-08	hypermethylated	1.07761e-09	hypermethylated	MEX3B
cg09075137	2.58e-08	hypermethylated	1.07761e-09	hypermethylated	LOC100129307
cg09077862	3.87e-07	hypermethylated	1.07761e-09	hypermethylated	MEF2C
cg09083359	5.16e-08	hypermethylated	1.07761e-09	hypermethylated	IRX1
cg09086087	8.64e-07	hypermethylated	1.07761e-09	hypermethylated	SLC12A4
cg09088153	5.8e-07	hypomethylated	1.07761e-09	hypomethylated	NR2F2
cg09089894	5.16e-08	hypermethylated	4.31042e-09	hypermethylated	ATXN7L3B
cg09093656	5.8e-07	hypomethylated	1.07761e-09	hypomethylated	TRPV2
cg09096087	1.55e-07	hypermethylated	1.07761e-09	hypermethylated	UBE2I
cg09110922	1.55e-07	hypermethylated	1.07761e-09	hypermethylated	RIN2
cg09110945	2.58e-08	hypermethylated	1.07761e-09	hypermethylated	ADGRF3
cg09113483	8.64e-07	hypermethylated	1.07761e-09	hypermethylated	NFIA
[truncated: 3,398 more rows]

## Sheet: S2d
Overlapping genes between AS related DMPs and DEGs
Gene Symbol
ABCA4
ADARB2
ALDH3A1
ALPL
ANO2
ARHGEF4
ASPSCR1
ATP2B2
BIN1
BRF1
C5AR2
CA1
CAMK2B
CASS4
CCR7
CDC42EP2
CDH5
CDKN1C
CEACAM1
CERS4
CFTR
CLDN14
COBL
CPLX2
CREB3L1
CREM
CX3CL1
CYB561
DAGLA
DENND2A
DLEC1
ECE1
EPHA3
EPS8L1
F2RL1
FAM155A
FAM174B
FBN2
GAP43
GP1BB
GPR4
GRK6
ICA1
IKBKE
INPP4A
INSIG1
ISL1
JMJD7
KAZN
KCNJ1
KCNN2
KDM6B
KIAA1324
KLF1
KLK2
LAMA3
MAP1A
METTL7A
MINK1
MLC1
MYO1B
NADK
NPAS2
PDCD5
PDE10A
PHF7
PLCL2
POU3F3
PTK2B
RAB15
RARA
RGS9
RPL10L
S100A3
SAMD9
SARDH
SLC4A3
SLC8A1
SLN
SNAI1
STC1
SUN1
SYDE1
TAL1
TBX5
TCL1A
TH
TK2
TNFSF11
TNR
TNXB
TOX
TRAF4
TSPAN5
UNKL
VAV3
WNT6
ABL1
ACACB
ADCY6
AHNAK
AKAP1
AKAP13
ALDH3A2
ANKRD11
ARHGEF10L
ATP6V1H
ATXN7L3B
BCL2L2
C3orf62
CALM1
CD164
CD200
CELF1
CLCN3
CLIC4
CLU
CSRP1
CTBP2
DAZAP2
DEDD
DHRS3
DLD
DLG1
DPT
DUSP12
FAHD2A
FAM168B
FOXC1
FOXN3
FUS
FZD1
GABBR1
GLIPR1
GLRX5
HDAC9
HERC2
HMGN1
HSPB8
ID4
IGFBP5
ITGA8
KLHDC4
KRR1
LBH
LMO3
LPP
LRRC1
MBNL1
MEF2A
MEF2C
MFAP4
MKRN1
MLF2
MYH10
MYLK
NCOA1
NET1
NF2
NPR2
NRP1
OLFML2B
PAWR
PBX1
PER2
PHACTR1
PLAGL1
PPP1R12A
PPP1R12B
PREB
PRRX2
PTPN11
RAPGEF2
RASL11B
REEP1
REPS1
RHEB
RUNX1T1
SCRG1
SETBP1
SMARCA2
SMYD3
SOS1
SOX5
SPATS2L
SRSF5
SVEP1
SYNM
TEX2
TMEM106C
TNS1
TPD52L1
TRAPPC3
TRIM26
TRMT5
UBE4B
VGLL4
WWP2
ZBTB16
ZBTB40

## Sheet: S2e
Overlapping genes between AS related DMPs and IS related DEGs
Gene Symbol
ABCA4
ACKR3
ACOT2
ADCY10
ADGRL1
AKIP1
ANGPTL2
ANO4
ATP6V0A4
B3GNT7
BCAR3
BCDIN3D
BCL11B
BCL3
BEGAIN
BHLHE41
BIN1
C12orf49
C17orf97
C22orf34
CAAP1
CACNA2D4
CALM2
CARMIL2
CASKIN2
CCL5
CDH5
CDRT15L2
CHRNA4
CNEP1R1
CNOT2
CPLX2
CREB3L1
CRISPLD1
CYB561
CYTH2
DDI1
DDX10
DHX35
DLC1
DOCK7
DYSF
EDEM3
EPS8L3
EYA4
FAHD2A
FBN1
FBXW2
FLRT1
FNDC4
FOXK1
FOXP1
FOXS1
FSCN1
FSCN3
G2E3
GALNT16
GARNL3
GATA6
GDF10
GHDC
GLCE
GNAS
GPBP1
GSG1
HAPLN1
HIVEP2
HLCS
IGF2BP1
KANK1
KCNK10
KIAA1257
KLF15
KLF4
KLF5
KLHDC4
KLHL29
LDB1
LDLRAD4
LOC101928841
LOC105370980
LSMEM1
LYPD1
MAT2B
MINAR1
MIS18BP1
MN1
MNT
MON1A
MPPED2
MTURN
MYLK
N4BP1
NGEF
NKD1
NOX4
NRXN2
NRXN3
NT5C1B-RDH14
NT5C2
NT5DC3
NTF3
NXPH3
OLFML2B
OR52I2
PAFAH2
PDE4DIP
PDE7A
PDGFC
PDZD2
PDZRN3
PEX10
PLD4
POLRMT
POM121L12
PPP1R15B
PRDM11
PRKCE
PRMT8
PSAPL1
PTGIS
RAB4A
RAPGEF4
RBFOX1
RCAN1
RCCD1
RCOR2
RCVRN
REPIN1
RFLNA
RFX8
RNF34
RNF39
RSPO3
RTN4
SALL3
SDR9C7
SHISA4
SLC39A10
SLC46A3
SLIT2
SLITRK3
SMARCA2
SMIM29
SOX5
SPHK2
SRSF7
STK19
STK25
STK39
SV2C
SYNE2
TAC4
TAS2R42
TDRD15
TENT5B
TET3
TMC3
TMEM254
TPO
TRAM1L1
TRIM62
TSBP1
UGT8
ZFHX4
ZSCAN12
