# Supplementary material for: Epigenetic mechanisms linking atherosclerosis to ischemic stroke: insights from DNA methylation and transcriptome integration
Source: Front Genet. 2025 Jun 18;16:1567951. doi: 10.3389/fgene.2025.1567951 (PMC12213582; doi:10.3389/fgene.2025.1567951)
Supplement: Supplementary file 3 [file Table4.xlsx]

## Sheet: Upregulated genes
List of upregulated unique protein-coding genes (disease group vs. control group)
Gene Name
NBPF3
MAN1C1
PHF1
CRISPLD1
DMAC1
FRMD3
RTL4
CHUK
CLDN25
CACNA2D4
KRTAP3-3
PTGIS
SS18L1
VPREB1
MN1
NHLH1
TRIM62
ABCA4
KLHL29
CALM2
IQCF6
QDPR
CDH9
RAI14
EMC2
SLC25A51
C9orf152
DDX31
FAM3A
SLK
RCOR2
KCNJ4
GSTT2B
STK39
GRID2
ATPSCKMT
COX7C
SMIM30
POM121L12
PPP1R3B
CNTNAP3
RTL9
BCORL1
KCNK10
DBNDD1
ALX3
ZP4
PMVK
NGEF
TLR10
GCNT4
SOD2
ERICH5
ENTPD4
BAAT
VAV2
GARNL3
DDX3Y
PRDM11
KCNC2
METTL21C
KBTBD7
SLC25A47
BDKRB1
LOC105369274
UBE3A
ONECUT1
PCSK6
OR1E2
PITPNC1
SRSF11
SERBP1
OTUD7B
LPIN1
RAPGEF4
UBXN7
PSAPL1
NPY
DLX5
GIMAP4
PARP12
SEM1
SLC35B4
OR10D3
PRMT8
RASSF3
DLL3
LIN37
DEFB121
OPRD1
SPRR2B
MINDY4B
C4orf51
HTR1B
ANKRD61
ASNS
CNGB3
PCDH19
IL9R
P2RY6
TP53AIP1
GYS2
CASKIN2
VN1R2
R3HDM4
WFDC8
GNAS
OR4F29
PHLDA3
FOXN2
DYSF
RFX8
ACKR3
SLITRK3
KLF4
CENPVL3
GPM6B
FGF13
KCNMA1
KCNIP2
NPS
ART1
OR5AS1
GPR83
RAB21
MIS18BP1
SYNE2
GALNT16
CHAC1
USP6
GNG14
GGTLC1
KRTAP10-1
SEC14L3
TMEM191C
SYT2
PRR9
UBIAD1
ATIC
CHL1
NRG2
MYO6
DOLPP1
GDF10
FBXW4
OR8G5
LOC101928841
PPP2R5E
HIC2
PRAME
C22orf34
BCAR3
BRINP3
HRH1
PDZRN3
HAPLN1
C7orf61
SLC18A3
TMEM254
CALHM3
BCDIN3D
PACSIN2
G6PC2
GCM1
SMIM28
SBSPON
OR52M1
FLRT1
ADAM21
TEKT3
ARHGAP44
NKX2-2
RIMBP3
SLFNL1
CRYBA2
HLTF
DEFB131A
SLC34A2
FAM184B
TRIM41
EPHA7
HLA-F
PRPS1L1
GGH
ZFHX4
UBA1
NODAL
FGF8
KCTD21
UCP3
GPRC5D
G2E3
GPATCH2L
PLD4
LOC105370980
CCL5
NXPH3
ARHGAP28
ZBTB32
ZNF574
RCAN1
SRM
NVL
TINAGL1
EPS8L3
PPP1R15B
REG3G
BIN1
FBXO11
PSME4
RTN4
ACOXL
KIAA1257
IL20RB
BEND4
CHIC2
PDE5A
SV2C
C5orf52
MSX2
TRPC7
TSBP1
FOXK1
DNAJB5
ABHD17B
OBP2B
HABP4
ITGB1BP2
TEX13C
SPRY3
C10orf142
MMP21
DEFB131B
KRTAP5-4
LRRC32
CCKBR
ST14
APOLD1
C12orf49
HRK
PTPN21
OR6J1
NRXN3
MINAR1
SCG3
NPTN
CDH5
C17orf99
C17orf97
CDRT15
KRT34
IGF2BP1
FOXO3B
TAC4
SKA2
TCAP
KLHL14
FAM71E1
SNAPC2
CYTH2
DOK5
TBC1D20
KRTAP13-1
ADCY10
CD34
SLC5A9
SEMA6C
TTC4
TPO
DNAJB8
CMC1
FXR1
HMX1
CWC27
CLDN20
LMOD2
AKR1C2
OR52Z1
ALKBH3
CSAD
DNAH10
OR4E1
NFKBIA
RCCD1
DPH2
INAVA
KNCN
FNDC4
SLC39A10
LRRTM4
KLF15
CREBRF
NEURL1B
RNF39
UBD
REPIN1
FOXD4L5
MAGEA9
SSX4B
DDI1
TNKS1BP1
NOX4
BHLHE41
SDR9C7
TEAD4
NOXRED1
BCL11B
CTXND1
CDH11
RCVRN
GJC1
TMEM221
CST7
PAFAH2
BRPF1
STK19
ZC3HC1
FOXI2
DDX10
DUXB
CLEC17A
ADI1
DLX2
HES1
TET2
RFPL4B
DKK4
MAGEB16
JMJD1C
BCL7A
PDILT
LBP
MFAP2
OR10J1
TENT5B
FABP3
CYP4A11
MARS2
TUBA4A
SKIL
CP
PROM1
GPX5
PRSS35
RSPO3
DDR1
ZP3
FERD3L
WEE2
TMEM215
OR52I2
OR52I1
MPPED2
PRB4
MRPS11
LOC100996413
CARMIL2
CNTNAP4
NT5M
KRTAP9-2
NLE1
JMJD6
GHDC
KRT17
CDC34
REEP6
POLRMT
BMP2
RIBC2
OR4F5
SPATA46
MPZ
SHISA4
SULT6B1
SSUH2
SCN5A
TAPT1
CLNK
SPZ1
CPLX2
HIVEP2
LRFN2
ANKRD66
ACAT2
FAM3C
MUC3A
ERCC6L2
HBB
RNF34
HCAR3
WDR25
OR4E2
CFAP161
TMEM114
ZNF286A
TRIM16
PRTN3
ZNF43
THEG5
COL18A1
HSD3B1
RAB4A
IL22RA1
MAP3K21
SLC6A9
RXRG
DCST1
CCDC115
B3GNT7
LYPD1
RESP18
TRIB2
LSMEM2
EPHB3
MON1A
RRP9
ROPN1
C3orf35
LRRN1
GATB
WDR19
PCDH18
ENPP6
FGG
SMN2
SMN1
PCDH1
FGF1
PDZD2
SMIM32
MGAT1
MBOAT1
LYRM2
EYA4
SMIM29
GABRR2
PRSS37
SPDYE1
ATG9B
MTURN
GNG11
ADRB3
THAP1
EGR3
TMC1
CAAP1
SMARCA2
ERMP1
KANK1
ANGPTL2
CACFD1
DGKK
UBQLN2
RAB40A
ANKRD2
UCMA
WDR11
CREB3L1
OR4S2
SPTY2D1OS
PACS1
MAP4K2
CNOT2
KRT6A
NTF3
TAS2R42
NT5DC3
CCDC59
FGF9
CLN5
KLF5
BEGAIN
STRC
ALDH1A2
TMC3
MFGE8
THBS1
THSD4
FAM81A
KLHDC4
NKD1
CSF3
KRTAP9-9
LRRC46
MSL1
GALR1
CBARP
BCL3
CST2
VSX1
FOXS1
PLAGL2
VPREB3
TMPRSS6
PICK1
KIAA1671
OSM
SYPL2
AGMAT
STK25
ARGFX
FOXP1
DSPP
POLR3G
MAT2B
DNAJB9
FSCN3
DLC1
DNAJC5B
CBLL2
TMSB15B
MS4A15
TRIM49D1
GSG1
ADPGK
CCL16
LEXM
PANK4
TNFRSF9
POU3F1
ABCD3
SPRED2
RPL37A
HJURP
FABP1
MYLK
ATP1B3
CIDEC
GPBP1
FOXF2
ADGRF4
TFEC
ATP6V0A4
MYL7
SBDS
LSM8
POMZP3
CCDC120
STAG2
ARHGAP6
NPY4R
ROBO4
OR4C12
CNTN5
SLC35F2
SOX5
ANO4
RFLNA
LOC647264
GTF3A
TPP2
SH2D7
FBXL22
METTL26
CALB2
FOXL1
COG7
CDRT15L2
CACNG5
LDLRAD4
SALL3
ZNF582
FBXO46
JOSD2
LRRN4
OVOL2
CHRNA4
KRTAP24-1
NCAPH2
COMT
ADORA2A
LCE1F
MASP2
SERPINC1
PEX10
CNIH3
TACR1
TET3
DTHD1
ZBTB24
PPIA
PNPLA8
FSCN1
LSMEM1
SPDYE2B
SYP
MID1
PPP2R3B
LDB1
LHPP
GDF2
CCAR1
NRXN2
FBN1
CYB561
ADGRL1
SPHK2
SAMD1
OSBPL2
OR11H1
RTL6
ANKRD54
SPRR2D
CCNQ
MTPAP
MNT
OR7C1
ZNF784

## Sheet: Downregulated genes
List of downregulated unique protein-coding genes (disease group vs. control group)
Gene Name
RSC1A1
AGO4
AGL
CTTNBP2NL
PDE4DIP
PSEN2
MTR
EDEM3
TTC13
DOCK7
OLFML2B
LRIF1
FAHD2A
RBM45
TTC32
SRSF7
PRKCE
NT5C1B-RDH14
TDRD15
ING5
ATP5MC3
NSUN3
NIT2
RASA2
AHSG
DENND6A
EOGT
IQCB1
XRN1
TTLL3
ANAPC4
PTTG2
SMARCAD1
LSM6
PDGFC
ETFDH
AASDH
TRAM1L1
C4orf3
MAB21L2
UGT8
SLIT2
PARP8
PPIP5K2
DELE1
FASTKD3
ANKRA2
NUDT12
KCNIP1
BPHL
UHRF1BP1
MAPK14
KCTD20
CLDN20
E2F3
ZSCAN12
SNX14
PHTF2
LUC7L2
MINDY4
ZNF107
PLEKHA2
HGSNAT
SBSPON
ADAM2
MTMR9
PDE7A
JAK2
CEP78
RNF20
KLHL9
C9orf72
FBXW2
ELAVL2
OSTF1
TRIM32
TLR4
RPA4
RAB40A
ZNF449
LOC645188
BRCC3
SPIN2A
ZXDA
FAM122B
SLC16A9
SLK
WDR11
NT5C2
ZNF511
NSUN6
ZNF518A
CACUL1
AKIP1
ANKRD49
IMMP1L
ZBTB3
KRTAP5-11
ALG10
LRRK2
YEATS4
TCTN2
CERS5
RHNO1
SLC46A3
DACH1
OR6S1
MIS18BP1
ACTN1
ACOT1
ACOT2
BMF
GLCE
IREB2
LOC100128108
PKM
ARPIN
N4BP1
CNEP1R1
HEATR3
PDPR
RBFOX1
ERI2
ZSWIM7
LRRC37A
ARL17B
GATA6
FECH
ZNF136
SPINT2
ZNF224
ZNF225
ZNF20
ZNF233
DHX35
C20orf96
DSN1
SLC13A3
KRTAP27-1
MCM3AP
HLCS
GSTT1
