# Supplementary material for: Epigenetic mechanisms linking atherosclerosis to ischemic stroke: insights from DNA methylation and transcriptome integration
Source: Front Genet. 2025 Jun 18;16:1567951. doi: 10.3389/fgene.2025.1567951 (PMC12213582; doi:10.3389/fgene.2025.1567951)
Supplement: Supplementary file 4 [file Table1.xlsx]

## Sheet: Sheet1
Title	age	gender	tissue
16_contralateral	79	Female	Healthy contralateral brain
16_infarct_core	79	Female	Infarcted core Brain
22_contralateral	67	Male	Healthy contralateral brain
22_infarct_core	67	Male	Infarcted core Brain
32_contralateral	73	Male	Healthy contralateral brain
32_infarct_core	73	Male	Infarcted core Brain
33_contralateral	80	Male	Healthy contralateral brain
33_infarct_core	80	Male	Infarcted core Brain
35_contralateral	84	Male	Healthy contralateral brain
35_infarct_core	84	Male	Infarcted core Brain
36_contralateral	73	Female	Healthy contralateral brain
36_infarct_core	73	Female	Infarcted core Brain
